# Supplementary material for: The host niches of soybean rather than genetic modification or glyphosate application drive the assembly of root‐associated microbial communities
Source: Microb Biotechnol. 2022 Nov 6;15(12):2942–57. doi: 10.1111/1751-7915.14164 (PMC9733649; doi:10.1111/1751-7915.14164)
Supplement: Supplementary file 2 — Tables S1–S3 [file MBT2-15-2942-s002.xlsx]

## Sheet: Table S1
Table S1 Pan-Core analysis of samples
Sequencing target		1	2	3	4	5	6	7	8	9	10	11	12	13	14	15	16	17	18	19	20	21	22	23	24	25	26	27	28	29	30	31	32	33	34	35	36	37	38	39	40	41	42	43	44	45	46	47	48
16S rDNA V3-V4 regions	Pan	1279.28	1986.82	2425.65	2770.99	3072.11	3323.66	3544.86	3734.72	3910	4074.15	4214.87	4354.86	4476.5	4597.64	4704.96	4803.57	4903.17	5000.6	5088.01	5168.95	5249.61	5325.57	5405.93	5476.82	5545.11	5613.7	5674.22	5736.07	5795.65	5857.83	5917.01	5972.8	6025.7	6073.81	6119.57	6167.86	6217.33	6264.3	6310.75	6350.1	6393.85	6439.04	6477.96	6516.72	6553.41	6590.54	6625.58	6660.58
	Core	1323.35	628.29	401.06	293.27	229.45	194.98	166.69	143.32	126.74	111.06	99.2	92.14	84.06	79.16	74.31	69.91	66.11	63.42	60.33	58.46	55.73	54.24	52.88	51.08	49.76	48.5	47.03	45.94	45.04	44.07	43.14	42.18	41.29	40.48	39.61	39.07	38.41	37.76	36.49	35.7	35.23	34.59	33.92	33.35	32.68	32.21	31.43	30.78
ITS1 regions	Pan	543.83	830.55	1052.38	1224.25	1361.31	1480.9	1591.9	1686.44	1777.56	1859.51	1936.19	2008.91	2068.79	2133.08	2192.82	2245.63	2297.96	2353.02	2399.81	2446.72	2494.53	2539.81	2583.29	2624.79	2663.7	2699.89	2732.9	2765.72	2799.36	2825.64	2854.98	2883.64	2913.25	2938.76	2965.63	2995.37	3019.9	3043.99	3068.63	3091.16	3111.7	3132.49	3155.45	3175.19	3193.09	3213.35	3231.18	3249.54
	Core	550.94	249.87	162.76	122.97	99.74	83.09	72.83	62.02	56.7	51.56	48.18	45.26	42.06	39.51	37.49	35.72	34.59	33.07	31.88	31.22	30.64	29.75	29	28.37	27.94	27.41	26.76	26.36	25.84	25.42	24.85	24.4	23.86	23.55	23.21	22.74	22.55	22.29	22.02	21.82	21.47	21.19	21	20.71	20.45	20.15	19.99	19.73
[truncated: 33 more columns]

## Sheet: Table S2
Table S2. Significance tests of microbial communities between samples
	Bacterial community				Fungal community
Group vs. Group	Adonis		ANOSIM		Adonis		ANOSIM
	R2	P-value	Statistic	P-value	R2	P-value	Statistic	P-value
JackBS vs JD321BS	0.174	0.9	-0.2593	1	0.1597	1	-0.1111	0.704
JackBS vs JD321GBS	0.1873	0.5	-0.0741	0.478	0.1771	0.7	0	0.575
JD321BS vs JD321GBS	0.1776	0.7	-0.037	0.602	0.1658	0.9	-0.1111	0.912
JackFSS vs JD321FSS	0.2384	0.1	0.3704	0.098	0.2009	0.5	-0.0741	0.82
JackFSS vs JD321GFSS	0.1896	0.8	-0.0926	0.897	0.1992	0.6	0	0.512
JD321FSS vs JD321GFSS	0.2465	0.1	0.5185	0.098	0.1885	0.7	0.037	0.508
JackFRS vs JD321FRS	0.2042	0.4	-0.1111	0.723	0.1838	0.6	0.037	0.512
JackFRS vs JD321GFRS	0.1499	1	-0.3704	1	0.2354	0.3	-0.037	0.595
JD321FRS vs JD321GFRS	0.166	1	-0.2222	0.908	0.1814	0.6	-0.1111	0.705
JackFRT vs JD321FRT	0.123	1	-0.3704	1	0.3614	0.1	0.3704	0.098
JackSSS vs JD321SSS	0.2047	0.3	0.037	0.289	0.2036	0.6	0.037	0.597
JackSSS vs JD321GSSS	0.1744	1	-0.3889	1	0.1742	0.9	-0.1852	1
JD321SSS vs JD321GSSS	0.1776	0.7	-0.2963	0.908	0.1244	1	-0.3704	1
JackSRS vs JD321SRS	0.1545	0.9	-0.1852	1	0.1384	1	-0.2593	1
JackSRS vs JD321GSRS	0.1637	0.9	-0.1852	0.889	0.1515	0.9	-0.0741	0.788
JD321SRS vs JD321GSRS	0.1702	0.9	-0.1481	0.794	0.2005	0.5	0.037	0.384
JackSRT vs JD321SRT	0.1926	0.7	-0.037	0.705	0.0762	0.9	-0.1852	0.692
JackMSS vs JD321MSS	0.1889	0.7	-0.2778	0.903	0.1689	0.9	-0.1111	0.908
JackMSS vs JD321GMSS	0.1936	0.7	0	0.592	0.2043	0.6	-0.037	0.699
JD321MSS vs JD321GMSS	0.1959	0.6	0	0.511	0.1807	0.8	-0.037	0.807
JackMRS vs JD321MRS	0.243	0.2	0.1852	0.186	0.1715	0.7	0.037	0.483
JackMRS vs JD321GMRS	0.1564	1	-0.1111	0.487	0.2418	0.2	0.0741	0.406
JD321MRS vs JD321GMRS	0.2213	0.2	0.037	0.523	0.1573	0.8	-0.1111	0.82
JackMRT vs JD321MRT	0.1633	0.7	-0.1111	0.697	0.2276	0.4	0.2222	0.289
ANOSIM means analysis of similarities and Adonis is used for PERMANOVA (permutational multivariate analysis of variance) based on the Bray–Curtis distance metrics. The P-values in bold indicate the significant difference (P < 0.05 (*)) between groups by the tests. See treatment details in Supplementary Figure 2.

## Sheet: Table S3
Table S3 Relative abundances of samples at species level
Domain	OTU ID	JackSSS2	JackSSS1	JackSSS3	JD321GBS1	JD321GBS3	JD321GBS2	JackMSS1	JackMSS2	JackMSS3	JackFRS1	JackFRS2	JackFRS3	JackFRT1	JackFRT3	JackFRT2	JD321GMRS3	JD321GMRS2	JD321GMRS1	JD321GFRS3	JD321GFRS1	JD321GFRS2	JD321SRS1	JD321SRS2	JD321SRS3	JackSRS3	JackSRS1	JackSRS2	JackSRT3	JackSRT2	JackSRT1	JackBS3	JackBS2	JackBS1	JD321GSSS1	JD321GSSS2	JD321GSSS3	JD321FSS2	JD321FSS1	JD321FSS3	JD321MRT2	JD321MRT3	JD321MRT1	JD321MRS3	JD321MRS2	JD321MRS1	JackMRT3	JackMRT1	JackMRT2
Bacteria	d__Bacteria; k__norank_d__Bacteria; p__Proteobacteria; c__Gammaproteobacteria; o__Burkholderiales; f__Comamonadaceae; g__unclassified_f__Comamonadaceae; s__unclassified_f__Comamonadaceae	0.0717343	0.0120236	0.012635	0.00346444	0.0042796	0.00285307	0.00305686	0.00305686	0.00203791	0.00244549	0.00529855	0.00346444	0.0586917	0.258406	0.0495211	0.020379	0.0293458	0.0181374	0.00326065	0.00305686	0.012635	0.0197677	0.0163032	0.00896678	0.00692888	0.00611371	0.0207866	0.017526	0.0187487	0.0205828	0.00305686	0.00326065	0.00203791	0.00285307	0.00713267	0.0156919	0.00366823	0.00815162	0.00101895	0.0134502	0.0429998	0.012635	0.0230283	0.0191563	0.021398	0.0242511	0.0283269	0.0156919
	d__Bacteria; k__norank_d__Bacteria; p__Acidobacteriota; c__Vicinamibacteria; o__Vicinamibacterales; f__Vicinamibacteraceae; g__norank_f__Vicinamibacteraceae; s__unclassified_g__norank_f__Vicinamibacteraceae	0.00692888	0.0293458	0.030161	0.0277155	0.0130426	0.0393316	0.0397391	0.0407581	0.0285307	0.0317913	0.0158957	0.0130426	0.00305686	0.00142653	0.00101895	0.0128388	0.00815162	0.0108009	0.0374975	0.013654	0.0271041	0.0199715	0.0256776	0.0283269	0.0246587	0.0303648	0.00611371	0.00163032	0.00285307	0.00326065	0.0299572	0.0128388	0.0250662	0.0234359	0.038924	0.0311799	0.0154881	0.0283269	0.0167108	0.00326065	0.00203791	0.00407581	0.0238435	0.0411657	0.0110047	0.00550234	0.00611371	0.00203791
	d__Bacteria; k__norank_d__Bacteria; p__Actinobacteriota; c__Actinobacteria; o__Streptomycetales; f__Streptomycetaceae; g__Streptomyces; s__unclassified_g__Streptomyces	0.0154881	0.00326065	0.00326065	0.00468718	0.00570613	0.00366823	0.00285307	0.00264928	0.00366823	0.00366823	0.0132464	0.0138578	0.138985	0.123497	0.0963929	0.0179336	0.0297534	0.035052	0.00692888	0.0122274	0.0169146	0.00692888	0.0128388	0.0042796	0.00672509	0.00509476	0.00672509	0.0185449	0.0103933	0.0140615	0.00529855	0.00590992	0.00509476	0.0042796	0.00326065	0.00387202	0.0042796	0.00570613	0.00692888	0.00672509	0.0187487	0.00917057	0.0295496	0.013654	0.0458529	0.0352558	0.022417	0.0195639
	d__Bacteria; k__norank_d__Bacteria; p__Proteobacteria; c__Alphaproteobacteria; o__Rhizobiales; f__Xanthobacteraceae; g__Bradyrhizobium; s__Bradyrhizobium_japonicum_g__Bradyrhizobium	0.00590992	0.00203791	0.0042796	0.0042796	0.00509476	0.00366823	0.00550234	0.00101895	0.00203791	0.00550234	0.000815162	0.00285307	0.0356633	0.00529855	0.0108009	0.0319951	0.0238435	0.140819	0.00264928	0.00305686	0.0022417	0.0303648	0.00509476	0.00407581	0.00509476	0.00448339	0.0393316	0.0546159	0.201141	0.047687	0.0022417	0.00346444	0.0022417	0.00407581	0.00285307	0.00264928	0.00489097	0.00407581	0.00570613	0.0193601	0.0405543	0.0436112	0.0269003	0.00978194	0.0293458	0.0570613	0.0313837	0.037905
	d__Bacteria; k__norank_d__Bacteria; p__Actinobacteriota; c__Actinobacteria; o__Micrococcales; f__Micrococcaceae; g__Arthrobacter; s__unclassified_g__Arthrobacter	0.00387202	0.0116161	0.0193601	0.0134502	0.0197677	0.0144691	0.0116161	0.0124312	0.016507	0.0218056	0.0531893	0.101284	0.00264928	0.0132464	0.0417771	0.012635	0.0108009	0.0148767	0.0324027	0.0576727	0.0201753	0.0152843	0.0299572	0.00937436	0.0163032	0.0160995	0.0264928	0.00468718	0.00754025	0.0112085	0.0246587	0.0287345	0.0146729	0.00611371	0.0197677	0.0085592	0.0130426	0.0248624	0.0275117	0.000611372	0.000611372	0.000815162	0.0160995	0.00835541	0.00794783	0.0042796	0.00244549	0.00203791
	d__Bacteria; k__norank_d__Bacteria; p__Proteobacteria; c__Alphaproteobacteria; o__Sphingomonadales; f__Sphingomonadaceae; g__Sphingomonas; s__unclassified_g__Sphingomonas	0.0150805	0.0112085	0.00978194	0.0120236	0.0169146	0.0185449	0.00509476	0.00672509	0.00366823	0.00529855	0.0085592	0.00713267	0.00998574	0.0124312	0.0277155	0.0173222	0.0191563	0.0150805	0.00448339	0.00957815	0.0065213	0.0158957	0.0118198	0.00590992	0.0112085	0.0167108	0.0191563	0.05054	0.0342368	0.0425922	0.00876299	0.012635	0.0103933	0.0150805	0.0169146	0.012635	0.0101895	0.00957815	0.012635	0.0266966	0.0409619	0.0209904	0.0160995	0.0130426	0.020379	0.0354595	0.0230283	0.034033
	d__Bacteria; k__norank_d__Bacteria; p__Acidobacteriota; c__Blastocatellia; o__Pyrinomonadales; f__Pyrinomonadaceae; g__RB41; s__unclassified_g__RB41	0.00387202	0.0232321	0.0222132	0.0271041	0.00917057	0.0342368	0.0167108	0.0250662	0.0152843	0.0216018	0.00917057	0.00937436	0.000407581	0.000203791	0.000407581	0.00570613	0.00326065	0.00326065	0.0313837	0.0101895	0.022417	0.0138578	0.0244549	0.013654	0.0138578	0.0209904	0.00387202	0.000407581	0.000203791	0.000611372	0.0242511	0.00957815	0.0244549	0.0114123	0.0222132	0.0266966	0.00754025	0.0218056	0.0110047	0.000407581	0.000203791	0.000611372	0.0146729	0.0146729	0.00264928	0.000203791	0.000407581	0.000611372
	d__Bacteria; k__norank_d__Bacteria; p__Acidobacteriota; c__Vicinamibacteria; o__Vicinamibacterales; f__norank_o__Vicinamibacterales; g__norank_f__norank_o__Vicinamibacterales; s__unclassified_g__norank_f__norank_o__Vicinamibacterales	0.00468718	0.0156919	0.0216018	0.0277155	0.00835541	0.0256776	0.0236397	0.0303648	0.013654	0.0152843	0.012635	0.0118198	0.000407581	0.000815162	0.00163032	0.00896678	0.00468718	0.00774404	0.0195639	0.00794783	0.0085592	0.0140615	0.0154881	0.0254738	0.0179336	0.0193601	0.0085592	0.000407581	0.00163032	0.0022417	0.02527	0.0195639	0.0156919	0.0222132	0.0344406	0.0167108	0.00917057	0.0189525	0.0130426	0.000815162	0	0.000815162	0.0112085	0.0218056	0.0085592	0.000203791	0.000407581	0.000203791
	d__Bacteria; k__norank_d__Bacteria; p__Proteobacteria; c__Gammaproteobacteria; o__Pseudomonadales; f__Pseudomonadaceae; g__Pseudomonas; s__unclassified_g__Pseudomonas	0.0185449	0.000407581	0.00101895	0.00101895	0.00448339	0.00142653	0	0	0.00101895	0.00163032	0.205217	0.00142653	0	0.00285307	0.00917057	0.00305686	0.00590992	0.00692888	0.00326065	0.00244549	0.0201753	0.0105971	0.00366823	0.00570613	0.0042796	0.00183412	0.0458529	0.00754025	0.00631751	0.0544121	0.000203791	0.0360709	0	0.00203791	0.000611372	0.000815162	0.000407581	0.00326065	0.0154881	0.0409619	0.0065213	0.0829427	0.00468718	0.00692888	0.0022417	0.00101895	0.00978194	0.00407581
	d__Bacteria; k__norank_d__Bacteria; p__Bacteroidota; c__Bacteroidia; o__Flavobacteriales; f__Weeksellaceae; g__Chryseobacterium; s__Chryseobacterium_lathyri	0.000407581	0	0	0	0	0.000203791	0	0	0	0	0	0	0.000203791	0	0	0.0417771	0.0234359	0.00244549	0	0	0	0.0022417	0.00244549	0	0	0.000611372	0.000203791	0.0108009	0.00285307	0.0105971	0	0	0	0	0	0	0	0	0	0.265539	0.00896678	0.00285307	0.00754025	0.00978194	0.00407581	0.00774404	0.0566538	0.132056
	d__Bacteria; k__norank_d__Bacteria; p__Proteobacteria; c__Gammaproteobacteria; o__Burkholderiales; f__Nitrosomonadaceae; g__MND1; s__unclassified_g__MND1	0.0101895	0.0171184	0.0199715	0.0118198	0.0156919	0.0101895	0.0179336	0.0148767	0.0169146	0.0173222	0.00611371	0.00835541	0.000815162	0.000203791	0.000203791	0.00672509	0.00713267	0.00285307	0.0142653	0.00917057	0.017526	0.0132464	0.0163032	0.0240473	0.021398	0.0244549	0.00957815	0	0	0.000203791	0.0085592	0.00917057	0.00917057	0.026289	0.0173222	0.0250662	0.0144691	0.00876299	0.00692888	0.000203791	0.000203791	0.000407581	0.00713267	0.0114123	0.00835541	0.000407581	0.000203791	0
	d__Bacteria; k__norank_d__Bacteria; p__Proteobacteria; c__Alphaproteobacteria; o__Rhizobiales; f__Rhizobiaceae; g__Allorhizobium-Neorhizobium-Pararhizobium-Rhizobium; s__Agrobacterium_radiobacter	0.0317913	0.00244549	0.00203791	0.000815162	0.000611372	0.00101895	0.000203791	0.00122274	0.00101895	0.00183412	0.0120236	0.00305686	0.0140615	0.02527	0.0462604	0.0269003	0.0195639	0.0177298	0.00244549	0.00611371	0.0114123	0.00937436	0.00509476	0.00550234	0.00489097	0.0042796	0.0120236	0.0348482	0.0407581	0.0507438	0.00122274	0.00305686	0.000815162	0.000407581	0.0022417	0.000815162	0.00163032	0.00101895	0.000611372	0.021398	0.0254738	0.0285307	0.00917057	0.00917057	0.0142653	0.0271041	0.0395354	0.0289383
	d__Bacteria; k__norank_d__Bacteria; p__Proteobacteria; c__Alphaproteobacteria; o__Sphingomonadales; f__Sphingomonadaceae; g__Novosphingobium; s__uncultured_bacterium_g__Novosphingobium	0.0140615	0.00101895	0.00163032	0.00101895	0.000815162	0.000203791	0.000815162	0.00122274	0.000407581	0.00101895	0.00387202	0.000815162	0.00957815	0.0085592	0.016507	0.0128388	0.0116161	0.0148767	0.000611372	0.00264928	0.000815162	0.00937436	0.00468718	0.00285307	0.00407581	0.00285307	0.00611371	0.0454453	0.0731608	0.0650092	0	0.00163032	0.000407581	0.000407581	0.0022417	0.0065213	0.000203791	0	0.000203791	0.0336254	0.0519666	0.0352558	0.0114123	0.00815162	0.0124312	0.0646016	0.0478908	0.0599144
	d__Bacteria; k__norank_d__Bacteria; p__Actinobacteriota; c__Actinobacteria; o__Micromonosporales; f__Micromonosporaceae; g__unclassified_f__Micromonosporaceae; s__unclassified_f__Micromonosporaceae	0.00264928	0.0122274	0.00305686	0.00448339	0.0103933	0.00448339	0.00468718	0.00285307	0.0124312	0.00448339	0.00387202	0.00509476	0.0472794	0.00754025	0.0134502	0.00468718	0.0167108	0.0140615	0.0042796	0.0122274	0.00285307	0.00285307	0.00529855	0.000815162	0.00203791	0.00264928	0.00285307	0.0556348	0.0142653	0.013654	0.0042796	0.00529855	0.00509476	0.0065213	0.00611371	0.00244549	0.00590992	0.00957815	0.00366823	0.0167108	0.0338292	0.0171184	0.013654	0.00529855	0.0279193	0.0248624	0.0187487	0.013654
	d__Bacteria; k__norank_d__Bacteria; p__Acidobacteriota; c__Vicinamibacteria; o__Vicinamibacterales; f__Vicinamibacteraceae; g__norank_f__Vicinamibacteraceae; s__uncultured_Acidobacteriales_bacterium_g__norank_f__Vicinamibacteraceae	0.00183412	0.00896678	0.0158957	0.0146729	0.00489097	0.0207866	0.0197677	0.0181374	0.0158957	0.0193601	0.00794783	0.00937436	0.000203791	0.000407581	0.000203791	0.00509476	0.00244549	0.0042796	0.0160995	0.0085592	0.00978194	0.0112085	0.0118198	0.0254738	0.00978194	0.0191563	0.00244549	0.000203791	0	0.000815162	0.0177298	0.00489097	0.00978194	0.0138578	0.0209904	0.00896678	0.00590992	0.013654	0.00978194	0.000815162	0	0.00101895	0.0065213	0.0156919	0.00570613	0.000611372	0.000203791	0.000407581
	d__Bacteria; k__norank_d__Bacteria; p__Proteobacteria; c__Alphaproteobacteria; o__Sphingomonadales; f__Sphingomonadaceae; g__unclassified_f__Sphingomonadaceae; s__unclassified_f__Sphingomonadaceae	0.0042796	0.00122274	0.000611372	0.00142653	0.0022417	0.00244549	0.000815162	0.00163032	0.000611372	0.000203791	0.00203791	0.00183412	0.0216018	0.0183411	0.0377012	0.00876299	0.00509476	0.00489097	0.00203791	0.0142653	0.00264928	0.00529855	0.00346444	0.00203791	0.00264928	0.00101895	0.00407581	0.0260852	0.0218056	0.022417	0.00122274	0.000407581	0.000611372	0.000815162	0.00509476	0.00264928	0.00122274	0.00142653	0.00163032	0.0285307	0.0399429	0.0279193	0.00529855	0.00590992	0.00590992	0.0405543	0.0474832	0.0321989
	d__Bacteria; k__norank_d__Bacteria; p__Actinobacteriota; c__Actinobacteria; o__Streptomycetales; f__Streptomycetaceae; g__Streptomyces; s__Streptomyces_scabiei	0.0124312	0.00183412	0.00305686	0.00101895	0.00183412	0.00101895	0.00122274	0.000407581	0.000407581	0.000611372	0.00142653	0.00326065	0.116161	0.0507438	0.0548196	0.00713267	0.00407581	0.00570613	0.000815162	0.0130426	0.00203791	0.00122274	0.00244549	0.00122274	0.00142653	0.00163032	0.00183412	0.0124312	0.0065213	0.00978194	0.000203791	0.000611372	0.00122274	0.000407581	0.000611372	0.00407581	0.0022417	0.00122274	0.00142653	0.00244549	0.00611371	0.00264928	0.0042796	0.00489097	0.0132464	0.00957815	0.00468718	0.00794783
	d__Bacteria; k__norank_d__Bacteria; p__Chloroflexi; c__KD4-96; o__norank_c__KD4-96; f__norank_o__norank_c__KD4-96; g__norank_f__norank_o__norank_c__KD4-96; s__uncultured_bacterium_g__norank_f__norank_o__norank_c__KD4-96	0.00203791	0.0169146	0.00713267	0.0105971	0.0065213	0.0130426	0.0154881	0.0108009	0.0118198	0.0118198	0.0042796	0.0103933	0.00183412	0.000407581	0.000815162	0.00733646	0.00244549	0.00631751	0.0156919	0.0118198	0.00733646	0.0065213	0.0114123	0.00590992	0.00998574	0.00978194	0.00305686	0.0022417	0.00183412	0.00203791	0.0163032	0.00917057	0.0144691	0.0085592	0.0114123	0.0132464	0.00733646	0.0120236	0.0187487	0.00122274	0.000611372	0.000611372	0.00570613	0.00957815	0.00692888	0.000815162	0.000815162	0.000407581
	d__Bacteria; k__norank_d__Bacteria; p__Actinobacteriota; c__Actinobacteria; o__Frankiales; f__Geodermatophilaceae; g__Blastococcus; s__uncultured_bacterium_g__Blastococcus	0.00407581	0.017526	0.00570613	0.00692888	0.0142653	0.0065213	0.0103933	0.00529855	0.0120236	0.0112085	0.0042796	0.0114123	0.000203791	0	0.00101895	0.0065213	0.00794783	0.00631751	0.00774404	0.0150805	0.0042796	0.00509476	0.00754025	0.00489097	0.00896678	0.00529855	0.00794783	0.000407581	0.00163032	0.00183412	0.00937436	0.0130426	0.0085592	0.017526	0.00754025	0.0042796	0.0116161	0.00998574	0.0146729	0.000611372	0.000407581	0.000407581	0.00611371	0.00264928	0.0120236	0.000611372	0	0.000815162
	d__Bacteria; k__norank_d__Bacteria; p__Gemmatimonadota; c__Gemmatimonadetes; o__Gemmatimonadales; f__Gemmatimonadaceae; g__norank_f__Gemmatimonadaceae; s__unclassified_g__norank_f__Gemmatimonadaceae	0.00387202	0.00692888	0.00978194	0.00896678	0.0118198	0.00733646	0.0124312	0.0116161	0.0112085	0.012635	0.00407581	0.00570613	0.000815162	0	0.000203791	0.0042796	0.00489097	0.00305686	0.00692888	0.00692888	0.012635	0.00509476	0.00815162	0.00631751	0.0112085	0.0110047	0.00264928	0	0	0	0.00672509	0.0134502	0.0116161	0.00937436	0.00509476	0.0085592	0.0110047	0.0105971	0.00529855	0.000203791	0.00101895	0.000203791	0.00570613	0.00672509	0.00672509	0	0.000611372	0.000203791
	d__Bacteria; k__norank_d__Bacteria; p__Actinobacteriota; c__MB-A2-108; o__norank_c__MB-A2-108; f__norank_o__norank_c__MB-A2-108; g__norank_f__norank_o__norank_c__MB-A2-108; s__unclassified_g__norank_f__norank_o__norank_c__MB-A2-108	0.00142653	0.0105971	0.00570613	0.012635	0.00713267	0.0101895	0.0220094	0.00917057	0.00917057	0.00733646	0.00326065	0.0144691	0.000611372	0.000407581	0.000407581	0.00387202	0.0022417	0.0042796	0.0146729	0.0103933	0.00570613	0.00305686	0.00978194	0.00326065	0.00896678	0.00733646	0.00142653	0.00122274	0.000203791	0.000407581	0.0142653	0.00509476	0.0128388	0.00774404	0.00978194	0.00978194	0.0085592	0.0112085	0.0144691	0	0	0.000203791	0.00346444	0.00611371	0.00672509	0.000407581	0	0
	d__Bacteria; k__norank_d__Bacteria; p__Methylomirabilota; c__Methylomirabilia; o__Rokubacteriales; f__norank_o__Rokubacteriales; g__norank_f__norank_o__Rokubacteriales; s__uncultured_bacterium_g__norank_f__norank_o__Rokubacteriales	0.00468718	0.0120236	0.00957815	0.0085592	0.00876299	0.0105971	0.0112085	0.00754025	0.0118198	0.0085592	0.00285307	0.00387202	0.000203791	0.000407581	0.000203791	0.00264928	0.00264928	0.00101895	0.00896678	0.00468718	0.0085592	0.00509476	0.00998574	0.00917057	0.0085592	0.0116161	0.00305686	0	0.000203791	0	0.00835541	0.00611371	0.00754025	0.0232321	0.0116161	0.012635	0.00957815	0.0085592	0.00468718	0.000407581	0.000203791	0.000203791	0.00387202	0.00529855	0.0110047	0.000203791	0.000203791	0
	d__Bacteria; k__norank_d__Bacteria; p__Chloroflexi; c__Chloroflexia; o__Chloroflexales; f__Roseiflexaceae; g__norank_f__Roseiflexaceae; s__uncultured_bacterium_g__norank_f__Roseiflexaceae	0.00326065	0.00570613	0.00570613	0.00672509	0.00774404	0.00468718	0.00631751	0.00937436	0.00733646	0.00774404	0.00387202	0.00529855	0.00529855	0.00142653	0.00163032	0.00529855	0.00631751	0.00631751	0.00713267	0.00815162	0.00631751	0.0042796	0.00692888	0.00346444	0.00550234	0.00468718	0.00346444	0.0103933	0.00774404	0.0085592	0.0112085	0.0085592	0.00774404	0.00489097	0.0042796	0.00448339	0.0085592	0.00835541	0.0101895	0.00774404	0.00754025	0.00203791	0.00692888	0.00631751	0.00509476	0.00713267	0.00733646	0.00570613
	d__Bacteria; k__norank_d__Bacteria; p__Proteobacteria; c__Alphaproteobacteria; o__Azospirillales; f__Azospirillaceae; g__Skermanella; s__uncultured_bacterium_g__Skermanella	0.00509476	0.00733646	0.0116161	0.00957815	0.0114123	0.00509476	0.00815162	0.00692888	0.00937436	0.00672509	0.00387202	0.00937436	0.000407581	0.000815162	0.000203791	0.00387202	0.00346444	0.00387202	0.00713267	0.0110047	0.00468718	0.00285307	0.00550234	0.00346444	0.00876299	0.00692888	0.00550234	0.00264928	0.00122274	0.0022417	0.0085592	0.0128388	0.00957815	0.0118198	0.00611371	0.00713267	0.0124312	0.00835541	0.0148767	0.000407581	0.00203791	0.000203791	0.00448339	0.00366823	0.00346444	0.000203791	0.00122274	0.000407581
	d__Bacteria; k__norank_d__Bacteria; p__Bacteroidota; c__Bacteroidia; o__Flavobacteriales; f__Weeksellaceae; g__Chryseobacterium; s__unclassified_g__Chryseobacterium	0.0130426	0	0	0	0.000203791	0	0	0	0.000203791	0	0	0	0.000815162	0	0.00163032	0.00142653	0.0022417	0.00468718	0	0	0	0.00448339	0.00101895	0	0	0.000203791	0.0148767	0.00611371	0.00387202	0.00203791	0	0.000611372	0	0.000611372	0	0	0	0	0	0.00570613	0.00672509	0.221113	0.00142653	0.00101895	0.00142653	0.00407581	0.0462604	0.0193601
	d__Bacteria; k__norank_d__Bacteria; p__Proteobacteria; c__Alphaproteobacteria; o__Rhizobiales; f__Rhizobiaceae; g__Ensifer; s__Ensifer_fredii_g__Ensifer	0.00896678	0.000407581	0.00163032	0.00183412	0.00285307	0.000407581	0	0.00122274	0.00163032	0.0022417	0.00407581	0.00305686	0.0425922	0.00672509	0.0160995	0.00876299	0.0085592	0.0085592	0.00468718	0.00264928	0.00570613	0.00346444	0.00305686	0.00244549	0.00326065	0.00142653	0.0065213	0.0654168	0.00835541	0.0110047	0.00183412	0.00244549	0.0022417	0.00142653	0.000815162	0.00163032	0.00285307	0.00264928	0.00183412	0.0065213	0.00978194	0.00264928	0.00794783	0.0042796	0.00550234	0.00570613	0.00489097	0.0297534
	d__Bacteria; k__norank_d__Bacteria; p__Chloroflexi; c__Chloroflexia; o__Thermomicrobiales; f__JG30-KF-CM45; g__norank_f__JG30-KF-CM45; s__unclassified_g__norank_f__JG30-KF-CM45	0.00163032	0.0065213	0.00407581	0.00896678	0.00957815	0.00754025	0.0144691	0.0103933	0.00937436	0.00713267	0.00407581	0.00692888	0.000611372	0.000815162	0.000407581	0.0022417	0.00529855	0.00529855	0.00794783	0.00896678	0.00570613	0.00183412	0.00611371	0.00366823	0.00570613	0.00407581	0.00326065	0.00366823	0.000815162	0.00244549	0.0101895	0.00896678	0.00917057	0.0085592	0.0065213	0.00733646	0.0142653	0.0120236	0.00937436	0.000407581	0.00122274	0.00101895	0.00611371	0.00529855	0.00631751	0.00142653	0.000815162	0.00163032
	d__Bacteria; k__norank_d__Bacteria; p__Actinobacteriota; c__Thermoleophilia; o__Gaiellales; f__norank_o__Gaiellales; g__norank_f__norank_o__Gaiellales; s__unclassified_g__norank_f__norank_o__Gaiellales	0.00326065	0.00937436	0.00305686	0.00713267	0.0124312	0.00774404	0.012635	0.00611371	0.00754025	0.00631751	0.00468718	0.00937436	0.000203791	0.000815162	0.000407581	0.00387202	0.00448339	0.00203791	0.00509476	0.00917057	0.00672509	0.00203791	0.00346444	0.00468718	0.00692888	0.00346444	0.00264928	0.000815162	0	0.000407581	0.00917057	0.00774404	0.0124312	0.00611371	0.00550234	0.00754025	0.0130426	0.00937436	0.013654	0.000611372	0.00101895	0.000407581	0.00305686	0.00366823	0.00407581	0.000611372	0.000611372	0.000611372
	d__Bacteria; k__norank_d__Bacteria; p__Proteobacteria; c__Alphaproteobacteria; o__Sphingomonadales; f__Sphingomonadaceae; g__Ellin6055; s__metagenome_g__Ellin6055	0.00550234	0.0065213	0.0042796	0.00407581	0.00244549	0.00550234	0.00244549	0.00305686	0.00244549	0.00305686	0.00264928	0.00346444	0.0022417	0.00244549	0.00631751	0.00448339	0.0042796	0.00183412	0.00142653	0.00366823	0.00183412	0.0042796	0.00407581	0.00244549	0.00366823	0.00346444	0.00631751	0.0138578	0.0116161	0.0158957	0.00366823	0.00489097	0.00407581	0.00672509	0.00570613	0.00163032	0.00346444	0.00509476	0.00448339	0.00509476	0.0163032	0.00835541	0.00366823	0.00489097	0.00468718	0.0103933	0.0142653	0.0152843
	d__Bacteria; k__norank_d__Bacteria; p__Proteobacteria; c__Alphaproteobacteria; o__Dongiales; f__Dongiaceae; g__Dongia; s__uncultured_bacterium_g__Dongia	0.00346444	0.00366823	0.00468718	0.00550234	0.00713267	0.00468718	0.00529855	0.00509476	0.00305686	0.00448339	0.0022417	0.0042796	0.00692888	0.00550234	0.0022417	0.00611371	0.00590992	0.00672509	0.00570613	0.00692888	0.0065213	0.00305686	0.00550234	0.00957815	0.00692888	0.00509476	0.00326065	0.00244549	0.0022417	0.00101895	0.0042796	0.00468718	0.00692888	0.00529855	0.00387202	0.00550234	0.00692888	0.00366823	0.00489097	0.0022417	0.0105971	0.00407581	0.00611371	0.00672509	0.00611371	0.00733646	0.00346444	0.00713267
	d__Bacteria; k__norank_d__Bacteria; p__Proteobacteria; c__Alphaproteobacteria; o__Rhizobiales; f__Devosiaceae; g__Devosia; s__metagenome_g__Devosia	0.0065213	0.00122274	0.00244549	0.00244549	0.00468718	0.00101895	0.00122274	0.00142653	0.00122274	0.00203791	0.00163032	0.00244549	0.0124312	0.00937436	0.0234359	0.00998574	0.00794783	0.0065213	0.00163032	0.00998574	0.000815162	0.0022417	0.0022417	0.000611372	0.00163032	0.00285307	0.00611371	0.00978194	0.0120236	0.0185449	0.00203791	0.00407581	0.00163032	0.00163032	0.00101895	0.00244549	0.00203791	0.00183412	0.00387202	0.00631751	0.0124312	0.00692888	0.00509476	0.00305686	0.0065213	0.0150805	0.00917057	0.0171184
	d__Bacteria; k__norank_d__Bacteria; p__Acidobacteriota; c__Vicinamibacteria; o__Vicinamibacterales; f__Vicinamibacteraceae; g__norank_f__Vicinamibacteraceae; s__uncultured_bacterium_g__norank_f__Vicinamibacteraceae	0.000815162	0.00509476	0.00672509	0.0110047	0.00305686	0.00774404	0.0114123	0.00815162	0.00529855	0.00733646	0.00407581	0.00387202	0.000203791	0.000203791	0	0.00305686	0.00244549	0.00305686	0.0112085	0.00326065	0.00448339	0.00590992	0.00550234	0.00937436	0.00611371	0.0101895	0.00122274	0.000203791	0.000407581	0.000611372	0.0116161	0.00407581	0.00570613	0.00794783	0.0105971	0.00468718	0.00387202	0.00550234	0.00326065	0.000407581	0	0	0.00264928	0.00957815	0.00305686	0.000407581	0	0
	d__Bacteria; k__norank_d__Bacteria; p__Proteobacteria; c__Gammaproteobacteria; o__Steroidobacterales; f__Steroidobacteraceae; g__Steroidobacter; s__uncultured_Steroidobacter_sp._g__Steroidobacter	0.00305686	0.00611371	0.00733646	0.00713267	0.00815162	0.00509476	0.00387202	0.00529855	0.00570613	0.00570613	0.00203791	0.0042796	0.00509476	0.00203791	0.00346444	0.00122274	0.00672509	0.00122274	0.00244549	0.0085592	0.00489097	0.00407581	0.00631751	0.0085592	0.00468718	0.00713267	0.00529855	0.00163032	0.000407581	0.00163032	0.00407581	0.00346444	0.00509476	0.00815162	0.00631751	0.00611371	0.00815162	0.00672509	0.0065213	0.00244549	0.0065213	0.00285307	0.00346444	0.00387202	0.00387202	0.00692888	0.00326065	0.00244549
	d__Bacteria; k__norank_d__Bacteria; p__Firmicutes; c__Bacilli; o__Bacillales; f__Bacillaceae; g__Bacillus; s__Bacillus_aryabhattai_g__Bacillus	0.0022417	0.00326065	0.00631751	0.00978194	0.00489097	0.00570613	0.00326065	0.00366823	0.00529855	0.00509476	0.0150805	0.013654	0.00122274	0.0101895	0.0271041	0.00142653	0.00203791	0.00163032	0.0085592	0.00387202	0.0128388	0.00305686	0.00978194	0.00183412	0.00692888	0.0022417	0.0120236	0.00998574	0.00570613	0.00407581	0.00529855	0.00590992	0.00489097	0.00346444	0.00387202	0.00264928	0.0065213	0.00346444	0.00815162	0.000203791	0.00285307	0.00142653	0.00122274	0.00163032	0.00122274	0.00326065	0.00122274	0.00203791
	d__Bacteria; k__norank_d__Bacteria; p__unclassified_k__norank_d__Bacteria; c__unclassified_k__norank_d__Bacteria; o__unclassified_k__norank_d__Bacteria; f__unclassified_k__norank_d__Bacteria; g__unclassified_k__norank_d__Bacteria; s__unclassified_k__norank_d__Bacteria	0.00203791	0.00754025	0.00876299	0.00489097	0.00876299	0.00570613	0.00978194	0.00794783	0.0085592	0.0085592	0.00387202	0.00774404	0.000611372	0.000203791	0.000611372	0.000815162	0.00305686	0.0022417	0.00529855	0.00631751	0.00590992	0.00346444	0.00509476	0.00529855	0.00672509	0.00774404	0.00244549	0.000815162	0.00122274	0.000407581	0.00713267	0.00489097	0.00896678	0.00794783	0.00917057	0.00529855	0.00733646	0.00631751	0.0042796	0.000203791	0.000407581	0	0.00285307	0.00590992	0.00264928	0.000203791	0	0.000407581
	d__Bacteria; k__norank_d__Bacteria; p__Firmicutes; c__Bacilli; o__Bacillales; f__Bacillaceae; g__Bacillus; s__Bacillus_niacini_g__Bacillus	0.000815162	0.00407581	0.00366823	0.00876299	0.0065213	0.00448339	0.00264928	0.0022417	0.00387202	0.00305686	0.0197677	0.0211942	0.000203791	0.000611372	0.00489097	0.00285307	0.00244549	0.00366823	0.00835541	0.00835541	0.0132464	0.00672509	0.0220094	0.00305686	0.0065213	0.00285307	0.0156919	0.00183412	0.00122274	0.000815162	0.00407581	0.00489097	0.00529855	0.00366823	0.00183412	0.00183412	0.00774404	0.00366823	0.00754025	0	0.000611372	0.000203791	0.00101895	0.00122274	0.00264928	0	0.000203791	0.000203791
	d__Bacteria; k__norank_d__Bacteria; p__Chloroflexi; c__Anaerolineae; o__SBR1031; f__A4b; g__norank_f__A4b; s__unclassified_g__norank_f__A4b	0.00611371	0.00387202	0.00570613	0.00468718	0.00489097	0.00407581	0.0042796	0.00774404	0.00917057	0.00570613	0.00346444	0.00407581	0.00122274	0.00101895	0	0.00590992	0.00468718	0.0065213	0.00774404	0.00285307	0.0065213	0.00407581	0.00468718	0.00896678	0.00774404	0.00937436	0.00448339	0.00244549	0.00509476	0.00509476	0.00468718	0.00264928	0.00387202	0.00305686	0.00326065	0.00550234	0.00570613	0.00550234	0.00550234	0.00489097	0.00590992	0.00387202	0.00570613	0.0116161	0.00244549	0.00876299	0.0085592	0.00570613
	d__Bacteria; k__norank_d__Bacteria; p__Actinobacteriota; c__Thermoleophilia; o__Gaiellales; f__norank_o__Gaiellales; g__norank_f__norank_o__Gaiellales; s__uncultured_bacterium_g__norank_f__norank_o__Gaiellales	0.00122274	0.00672509	0.0042796	0.00937436	0.0110047	0.00692888	0.00917057	0.00550234	0.00489097	0.00590992	0.00285307	0.00713267	0.000815162	0.000203791	0.000611372	0.00203791	0.00244549	0.00264928	0.00896678	0.00672509	0.00611371	0.00163032	0.00387202	0.00142653	0.00590992	0.00448339	0.0022417	0.000407581	0.000407581	0.000407581	0.00896678	0.00754025	0.0120236	0.00448339	0.0042796	0.0042796	0.0118198	0.00998574	0.0122274	0	0	0	0.00264928	0.0022417	0.00346444	0.000203791	0.000203791	0
	d__Bacteria; k__norank_d__Bacteria; p__Acidobacteriota; c__Blastocatellia; o__Blastocatellales; f__Blastocatellaceae; g__norank_f__Blastocatellaceae; s__uncultured_Acidobacteria_bacterium_g__norank_f__Blastocatellaceae	0.000815162	0.00611371	0.0108009	0.00509476	0.00163032	0.00896678	0.00448339	0.00794783	0.00774404	0.00346444	0.0022417	0.000815162	0.00203791	0.000407581	0.00183412	0.00611371	0.00326065	0.00326065	0.00407581	0.00163032	0.00285307	0.00590992	0.00672509	0.0103933	0.00326065	0.00489097	0.00285307	0.00407581	0.00509476	0.00468718	0.00407581	0.00285307	0.0022417	0.00387202	0.00631751	0.00774404	0.000611372	0.00448339	0.00122274	0.00468718	0.0022417	0.00590992	0.00896678	0.0160995	0.00387202	0.00590992	0.00529855	0.00142653
	d__Bacteria; k__norank_d__Bacteria; p__Actinobacteriota; c__Thermoleophilia; o__Gaiellales; f__Gaiellaceae; g__Gaiella; s__uncultured_bacterium_g__Gaiella	0.00142653	0.00733646	0.00366823	0.0101895	0.00794783	0.00631751	0.00917057	0.0085592	0.00387202	0.0085592	0.00203791	0.00733646	0.000407581	0.000407581	0	0.00244549	0.00305686	0.00305686	0.00672509	0.00876299	0.00631751	0.00203791	0.00387202	0.00163032	0.00550234	0.00590992	0.00264928	0.000611372	0.000611372	0.000611372	0.00937436	0.00611371	0.0144691	0.00733646	0.00733646	0.00346444	0.013654	0.00407581	0.00774404	0	0.000203791	0.000611372	0.00244549	0.00183412	0.0042796	0	0	0.000203791
	d__Bacteria; k__norank_d__Bacteria; p__Entotheonellaeota; c__Entotheonellia; o__Entotheonellales; f__Entotheonellaceae; g__norank_f__Entotheonellaceae; s__uncultured_bacterium_g__norank_f__Entotheonellaceae	0.00448339	0.0042796	0.0085592	0.00590992	0.00774404	0.00468718	0.00713267	0.00794783	0.0101895	0.00733646	0.0022417	0.00774404	0.000203791	0.000203791	0	0.00163032	0.00163032	0.00142653	0.00407581	0.00713267	0.00550234	0.00183412	0.00326065	0.0042796	0.00285307	0.0042796	0.00142653	0.000407581	0.000203791	0	0.00631751	0.00937436	0.00978194	0.00529855	0.00509476	0.00611371	0.0118198	0.00713267	0.00733646	0	0.000407581	0	0.00264928	0.00264928	0.00203791	0	0.000203791	0
	d__Bacteria; k__norank_d__Bacteria; p__Proteobacteria; c__Alphaproteobacteria; o__Sphingomonadales; f__Sphingomonadaceae; g__Sphingomonas; s__uncultured_Sphingomonadaceae_bacterium_g__Sphingomonas	0.00244549	0.00590992	0.00672509	0.00713267	0.00672509	0.00815162	0.00264928	0.00346444	0.00346444	0.0022417	0.00183412	0.00244549	0.00203791	0.000203791	0.00163032	0.00244549	0.00346444	0.00407581	0.00203791	0.00590992	0.00244549	0.00978194	0.00468718	0.00489097	0.00468718	0.0042796	0.00692888	0.0042796	0.00366823	0.00672509	0.00590992	0.00570613	0.00550234	0.00815162	0.0065213	0.00366823	0.00387202	0.00366823	0.00692888	0.000611372	0.00203791	0.00122274	0.00366823	0.00326065	0.00183412	0.0022417	0.00305686	0.00305686
	d__Bacteria; k__norank_d__Bacteria; p__Actinobacteriota; c__Thermoleophilia; o__Solirubrobacterales; f__67-14; g__norank_f__67-14; s__unclassified_g__norank_f__67-14	0.00326065	0.00978194	0.00346444	0.00733646	0.00794783	0.00713267	0.0105971	0.00366823	0.00468718	0.00550234	0.00407581	0.00509476	0.000407581	0.000203791	0.00101895	0.00264928	0.00448339	0.00264928	0.00713267	0.00754025	0.00366823	0.0022417	0.00387202	0.00326065	0.00611371	0.00326065	0.0022417	0.000407581	0.000407581	0.000407581	0.00713267	0.00692888	0.00917057	0.00570613	0.00468718	0.00366823	0.00998574	0.00672509	0.00998574	0.000203791	0.000203791	0	0.00305686	0.00244549	0.0042796	0.000203791	0	0.000407581
	d__Bacteria; k__norank_d__Bacteria; p__Firmicutes; c__Bacilli; o__Bacillales; f__Bacillaceae; g__Bacillus; s__unclassified_g__Bacillus	0.000815162	0.000407581	0.00203791	0.00326065	0.00346444	0.00264928	0.00163032	0.00142653	0.00203791	0.00264928	0.016507	0.060322	0.000203791	0.00285307	0.00896678	0.00183412	0.0022417	0.00203791	0.0152843	0.00957815	0.021398	0.00264928	0.0142653	0.00203791	0.00509476	0.00122274	0.0124312	0.00142653	0.000815162	0.00101895	0.00305686	0.00183412	0.00163032	0.00122274	0.00264928	0.000611372	0.00550234	0.00183412	0.0042796	0.000203791	0	0.000203791	0.000815162	0.00122274	0.00122274	0.000203791	0.000203791	0.000203791
	d__Bacteria; k__norank_d__Bacteria; p__Proteobacteria; c__Gammaproteobacteria; o__Gammaproteobacteria_Incertae_Sedis; f__unclassified_o__Gammaproteobacteria_Incertae_Sedis; g__Acidibacter; s__uncultured_proteobacterium_g__Acidibacter	0.00448339	0.00346444	0.00448339	0.0065213	0.00631751	0.00346444	0.00448339	0.00387202	0.00468718	0.00713267	0.00244549	0.00509476	0.0042796	0.00203791	0.00183412	0.00529855	0.00407581	0.00387202	0.00387202	0.00570613	0.00244549	0.00366823	0.00264928	0.00754025	0.00366823	0.00489097	0.00203791	0.00203791	0.00163032	0.00142653	0.00570613	0.00326065	0.00366823	0.00815162	0.0022417	0.00448339	0.00448339	0.00448339	0.00468718	0.00448339	0.0122274	0.00407581	0.00509476	0.00590992	0.00529855	0.0085592	0.0042796	0.00774404
	d__Bacteria; k__norank_d__Bacteria; p__Bacteroidota; c__Bacteroidia; o__Cytophagales; f__Microscillaceae; g__norank_f__Microscillaceae; s__unclassified_g__norank_f__Microscillaceae	0.00264928	0.00244549	0.00244549	0.00264928	0.00468718	0.00448339	0.00163032	0.00305686	0.00244549	0.00692888	0.00672509	0.00244549	0.0122274	0.00794783	0.0116161	0.00163032	0.00448339	0.00203791	0.00407581	0.00305686	0.0124312	0.00163032	0.00264928	0.00733646	0.00244549	0.00489097	0.00326065	0.00203791	0.00489097	0.00142653	0.00244549	0.00917057	0.00122274	0.00203791	0.00244549	0.0042796	0.00346444	0.00285307	0.00183412	0.00366823	0.00387202	0.00183412	0.00305686	0.00326065	0.00101895	0.00672509	0.00590992	0.00305686
	d__Bacteria; k__norank_d__Bacteria; p__Proteobacteria; c__Gammaproteobacteria; o__Burkholderiales; f__Comamonadaceae; g__Variovorax; s__Variovorax_paradoxus_g__Variovorax	0.00835541	0.000407581	0.000407581	0.00101895	0.000815162	0.000815162	0	0.00101895	0.000203791	0.000611372	0.00244549	0.00122274	0.00692888	0.00794783	0.0193601	0.0065213	0.00529855	0.0132464	0.00101895	0.000203791	0.00203791	0.00387202	0.00163032	0.00122274	0.00142653	0.00142653	0.00468718	0.00957815	0.0118198	0.0183411	0	0.000611372	0.000611372	0.000611372	0.000203791	0.000203791	0.000611372	0.00122274	0.000407581	0.00713267	0.0124312	0.00692888	0.0101895	0.00448339	0.00611371	0.0128388	0.0201753	0.0140615
	d__Bacteria; k__norank_d__Bacteria; p__Actinobacteriota; c__Actinobacteria; o__Corynebacteriales; f__Mycobacteriaceae; g__Mycobacterium; s__unclassified_g__Mycobacterium	0.000815162	0.00285307	0.00285307	0.00407581	0.00509476	0.00346444	0.00285307	0.00244549	0.00366823	0.00305686	0.00244549	0.0042796	0.00163032	0.00366823	0.00448339	0.00774404	0.00957815	0.0112085	0.00326065	0.00305686	0.00346444	0.00203791	0.00183412	0.00285307	0.00122274	0.00305686	0.0022417	0.000815162	0.000611372	0.00101895	0.00407581	0.00407581	0.00285307	0.00203791	0.00142653	0.00163032	0.00489097	0.00244549	0.00550234	0.00366823	0.012635	0.00998574	0.0065213	0.00468718	0.00611371	0.0244549	0.00570613	0.0114123
	d__Bacteria; k__norank_d__Bacteria; p__Nitrospirota; c__Nitrospiria; o__Nitrospirales; f__Nitrospiraceae; g__Nitrospira; s__uncultured_soil_bacterium_g__Nitrospira	0.00366823	0.00489097	0.00957815	0.00346444	0.00590992	0.0042796	0.00387202	0.00448339	0.00509476	0.00733646	0.00203791	0.00264928	0.000203791	0.000203791	0.000203791	0.00142653	0.0042796	0.00183412	0.00244549	0.00346444	0.0022417	0.00590992	0.00550234	0.0171184	0.0128388	0.0085592	0.00489097	0	0	0	0.00387202	0.00326065	0.00468718	0.00978194	0.00489097	0.0105971	0.00590992	0.00387202	0.00244549	0.000203791	0.000611372	0	0.00203791	0.00407581	0.0022417	0.000203791	0.000407581	0.000203791
	d__Bacteria; k__norank_d__Bacteria; p__Proteobacteria; c__Gammaproteobacteria; o__Enterobacterales; f__Enterobacteriaceae; g__Enterobacter; s__unclassified_g__Enterobacter	0.0085592	0.000407581	0.000203791	0	0	0	0	0.000611372	0	0.000203791	0.0269003	0.000407581	0	0.00305686	0.00163032	0.000203791	0.000203791	0.000203791	0	0	0.0103933	0.000203791	0.00163032	0.000611372	0.000203791	0.000203791	0.0022417	0.0085592	0.0112085	0.0260852	0.000407581	0	0	0	0	0	0	0.000203791	0.00101895	0.0236397	0.00142653	0.00101895	0	0	0.000203791	0.000611372	0.00346444	0.000815162
	d__Bacteria; k__norank_d__Bacteria; p__Proteobacteria; c__Gammaproteobacteria; o__Burkholderiales; f__Comamonadaceae; g__Ramlibacter; s__unclassified_g__Ramlibacter	0.00448339	0.00346444	0.00529855	0.00366823	0.00346444	0.0022417	0.00203791	0.00366823	0.0022417	0.00285307	0.00346444	0.00203791	0.00244549	0.00244549	0.00305686	0.00631751	0.00692888	0.00366823	0.00305686	0.00326065	0.00183412	0.0108009	0.00794783	0.00937436	0.00509476	0.00489097	0.00978194	0.00305686	0.00387202	0.00346444	0.00346444	0.00285307	0.00183412	0.00529855	0.00590992	0.00366823	0.0042796	0.00326065	0.00244549	0.000815162	0.00550234	0.00326065	0.00590992	0.0065213	0.00611371	0.00326065	0.00264928	0.0022417
	d__Bacteria; k__norank_d__Bacteria; p__Bacteroidota; c__Bacteroidia; o__Flavobacteriales; f__Flavobacteriaceae; g__Flavobacterium; s__unclassified_g__Flavobacterium	0.0352558	0	0.0022417	0	0.000203791	0	0	0.00264928	0.000407581	0.000815162	0.000203791	0.000203791	0.000203791	0.000407581	0.000407581	0.0332179	0.00611371	0.0110047	0	0.00244549	0.000203791	0.0065213	0.000407581	0.00305686	0.00529855	0.00203791	0.00611371	0.000815162	0.00101895	0.000611372	0	0.00122274	0	0.000407581	0.0114123	0.000407581	0.000203791	0.000203791	0	0.0108009	0.00448339	0.00122274	0.0199715	0.00957815	0.00285307	0.00142653	0.00631751	0.00754025
	d__Bacteria; k__norank_d__Bacteria; p__Actinobacteriota; c__Actinobacteria; o__Propionibacteriales; f__Nocardioidaceae; g__Kribbella; s__Kribbella_sp.	0.00122274	0.00326065	0.00163032	0.00366823	0.00509476	0.00896678	0.00101895	0.00122274	0.00346444	0.00244549	0.0022417	0.00509476	0.00917057	0.0116161	0.00590992	0.00366823	0.00366823	0.00407581	0.0022417	0.00387202	0.0022417	0.00183412	0.00326065	0.00142653	0.00183412	0.00285307	0.00285307	0.00529855	0.00754025	0.00529855	0.00326065	0.00285307	0.00244549	0.00163032	0.00203791	0.00142653	0.00346444	0.00550234	0.00489097	0.00203791	0.00550234	0.00142653	0.00468718	0.00264928	0.00570613	0.00529855	0.00366823	0.00366823
	d__Bacteria; k__norank_d__Bacteria; p__Bacteroidota; c__Bacteroidia; o__Sphingobacteriales; f__Sphingobacteriaceae; g__Sphingobacterium; s__Sphingobacterium_multivorum	0.00305686	0	0	0	0	0.000611372	0	0	0	0.000611372	0.00468718	0	0.000611372	0.000611372	0.00101895	0.0042796	0.00692888	0.000611372	0	0	0.000203791	0.00305686	0.00163032	0.000611372	0	0.000203791	0.000611372	0.00305686	0.0148767	0.00468718	0.000407581	0	0	0	0	0	0	0	0.000407581	0.0065213	0.00142653	0.000815162	0.00387202	0.000203791	0.00101895	0.00407581	0.00122274	0.00774404
	d__Bacteria; k__norank_d__Bacteria; p__Acidobacteriota; c__Blastocatellia; o__Pyrinomonadales; f__Pyrinomonadaceae; g__RB41; s__uncultured_bacterium_g__RB41	0.00122274	0.00570613	0.00489097	0.00774404	0.0022417	0.00917057	0.00672509	0.0065213	0.00468718	0.00366823	0.00305686	0.00285307	0.000203791	0	0	0.00122274	0.00101895	0.000407581	0.00713267	0.0022417	0.00387202	0.00203791	0.00611371	0.00122274	0.00264928	0.00631751	0.000611372	0.000203791	0	0.000611372	0.00774404	0.00387202	0.0085592	0.00407581	0.00794783	0.00590992	0.00163032	0.00590992	0.00387202	0	0	0	0.00244549	0.0042796	0.000203791	0	0.000203791	0.000203791
	d__Bacteria; k__norank_d__Bacteria; p__Proteobacteria; c__Alphaproteobacteria; o__Rhizobiales; f__Rhodomicrobiaceae; g__Rhodomicrobium; s__uncultured_bacterium_g__Rhodomicrobium	0.000611372	0.000407581	0.000407581	0.000203791	0.000407581	0.000203791	0.0022417	0.000407581	0.000611372	0.00101895	0.000203791	0.000815162	0.0311799	0.00590992	0.0101895	0.00590992	0.00509476	0.00692888	0.000203791	0.000611372	0.000407581	0.000815162	0.00122274	0.00142653	0.00122274	0.000815162	0.000407581	0.00754025	0.00774404	0.00326065	0.00101895	0.00101895	0.000611372	0.00101895	0.000203791	0.000203791	0.000407581	0.000815162	0.00101895	0.0122274	0.0234359	0.00876299	0.00244549	0.00489097	0.0085592	0.016507	0.0148767	0.0144691
	d__Bacteria; k__norank_d__Bacteria; p__Bacteroidota; c__Bacteroidia; o__Flavobacteriales; f__Flavobacteriaceae; g__Flavobacterium; s__Flavobacterium_anhuiense	0.0480946	0.000407581	0.000815162	0	0.000815162	0	0	0	0.000203791	0.000611372	0.000407581	0	0.000203791	0.000611372	0.000203791	0.00244549	0.0293458	0.00142653	0	0	0	0.0293458	0.000203791	0.00326065	0.000815162	0.000203791	0.00876299	0.00244549	0.0042796	0.00387202	0.000407581	0.00305686	0	0	0	0	0	0	0	0.0134502	0.00448339	0.00264928	0.00305686	0.000407581	0.00407581	0.00305686	0.00876299	0.0022417
	d__Bacteria; k__norank_d__Bacteria; p__Patescibacteria; c__Saccharimonadia; o__Saccharimonadales; f__Saccharimonadaceae; g__TM7a; s__uncultured_bacterium_g__TM7a	0.000815162	0	0.000611372	0.000611372	0.000407581	0.000407581	0	0.000203791	0.000815162	0.000815162	0.000407581	0.00122274	0.0154881	0.0103933	0.0158957	0.00346444	0.00407581	0.0022417	0.000203791	0.00672509	0.000203791	0.00733646	0.00183412	0.00142653	0.000611372	0.00101895	0.00101895	0.0138578	0.0146729	0.0156919	0.000611372	0.000611372	0.000611372	0.000203791	0.000815162	0.000815162	0.000203791	0	0.000203791	0.00305686	0.00713267	0.00713267	0.00407581	0.00346444	0.00203791	0.0344406	0.0163032	0.0122274
	d__Bacteria; k__norank_d__Bacteria; p__Patescibacteria; c__Saccharimonadia; o__Saccharimonadales; f__norank_o__Saccharimonadales; g__norank_f__norank_o__Saccharimonadales; s__unclassified_g__norank_f__norank_o__Saccharimonadales	0.00142653	0.00183412	0.00142653	0.000203791	0.000407581	0.0022417	0.000611372	0.00203791	0.00122274	0.00101895	0.00142653	0.000815162	0.00163032	0.000815162	0.00346444	0.00203791	0.0022417	0.00407581	0.00101895	0.00122274	0.00101895	0.000815162	0.00122274	0.00122274	0.00244549	0.00448339	0.00326065	0.00672509	0.0158957	0.0146729	0.00264928	0.000815162	0.00122274	0.00122274	0.00448339	0.00163032	0.000815162	0.00101895	0.00101895	0.00713267	0.00998574	0.0216018	0.00163032	0.00468718	0.00957815	0.00998574	0.0124312	0.0114123
	d__Bacteria; k__norank_d__Bacteria; p__Actinobacteriota; c__Actinobacteria; o__Pseudonocardiales; f__Pseudonocardiaceae; g__Lechevalieria; s__Lentzea_aerocolonigenes	0	0.000815162	0	0.000203791	0.00264928	0.000611372	0.000407581	0	0.000611372	0.000815162	0.000611372	0.000203791	0.0144691	0.0201753	0.0385164	0.0022417	0.0022417	0.00387202	0.000611372	0.00305686	0.00163032	0.00101895	0.00142653	0.000407581	0.000611372	0.000407581	0.000815162	0.00754025	0.0042796	0.00407581	0	0.000203791	0.000203791	0.000611372	0.000407581	0.000611372	0.000611372	0.000407581	0.000203791	0.00672509	0.00876299	0.0065213	0.00264928	0.00122274	0.00203791	0.0085592	0.00264928	0.00570613
	d__Bacteria; k__norank_d__Bacteria; p__Firmicutes; c__Bacilli; o__Bacillales; f__Bacillaceae; g__Bacillus; s__Bacillus_simplex	0.000815162	0.000407581	0.00264928	0.00346444	0.00183412	0.00183412	0.000407581	0.000611372	0.000611372	0.00183412	0.0114123	0.022417	0.000407581	0.0110047	0.0321989	0.00163032	0.00142653	0.00203791	0.00590992	0.0124312	0.0173222	0.00407581	0.0065213	0.00203791	0.00203791	0.00122274	0.00957815	0.00163032	0.00692888	0.00142653	0.00142653	0.000407581	0.000611372	0.000815162	0.000407581	0.000611372	0.00244549	0.00122274	0.00264928	0.000203791	0.000203791	0.000407581	0.000611372	0.000611372	0.000611372	0.000203791	0	0.000407581
	d__Bacteria; k__norank_d__Bacteria; p__Acidobacteriota; c__Vicinamibacteria; o__Vicinamibacterales; f__norank_o__Vicinamibacterales; g__norank_f__norank_o__Vicinamibacterales; s__uncultured_Acidobacteria_bacterium_g__norank_f__norank_o__Vicinamibacterales	0.000407581	0.00264928	0.00366823	0.0042796	0.00122274	0.00468718	0.00509476	0.00529855	0.00244549	0.00346444	0.00142653	0.00326065	0	0.000407581	0	0.00163032	0.00142653	0.00101895	0.00835541	0.00183412	0.00326065	0.00305686	0.00285307	0.00917057	0.00570613	0.00611371	0.000407581	0	0	0.000407581	0.00346444	0.00163032	0.00448339	0.00366823	0.00448339	0.00468718	0.00163032	0.00509476	0.00244549	0.000203791	0	0	0.00244549	0.0101895	0.00285307	0.000815162	0.000203791	0.000203791
	d__Bacteria; k__norank_d__Bacteria; p__Acidobacteriota; c__Blastocatellia; o__Pyrinomonadales; f__Pyrinomonadaceae; g__RB41; s__metagenome_g__RB41	0.000611372	0.00407581	0.00407581	0.00407581	0.00183412	0.0065213	0.00713267	0.00631751	0.00366823	0.00448339	0.00244549	0.0022417	0	0	0	0.00122274	0.000611372	0.000407581	0.00550234	0.00183412	0.00346444	0.0022417	0.00346444	0.000611372	0.00366823	0.00407581	0.00101895	0	0.000203791	0.000203791	0.00590992	0.00305686	0.00448339	0.00285307	0.0085592	0.00448339	0.00101895	0.00570613	0.00203791	0	0	0	0.00285307	0.00387202	0.00163032	0	0	0
	d__Bacteria; k__norank_d__Bacteria; p__Actinobacteriota; c__MB-A2-108; o__norank_c__MB-A2-108; f__norank_o__norank_c__MB-A2-108; g__norank_f__norank_o__norank_c__MB-A2-108; s__uncultured_bacterium_g__norank_f__norank_o__norank_c__MB-A2-108	0.000611372	0.0042796	0.00387202	0.0101895	0.00101895	0.00754025	0.00815162	0.00407581	0.00326065	0.00387202	0.00264928	0.00468718	0.000203791	0	0	0.00203791	0.000611372	0.00203791	0.00529855	0.00468718	0.00264928	0.00183412	0.00305686	0.00163032	0.00346444	0.00264928	0.000611372	0	0	0.000611372	0.00754025	0.00407581	0.00590992	0.00285307	0.00305686	0.00326065	0.00387202	0.00754025	0.00611371	0	0	0	0.00183412	0.0022417	0.00163032	0.000203791	0.000203791	0
	d__Bacteria; k__norank_d__Bacteria; p__Bacteroidota; c__Bacteroidia; o__Chitinophagales; f__Chitinophagaceae; g__Niastella; s__unclassified_g__Niastella	0.00754025	0.000815162	0.00285307	0	0.000203791	0.000611372	0.000407581	0.000611372	0.000203791	0.000815162	0.000611372	0.000611372	0.00835541	0.0105971	0.00713267	0.00407581	0.00692888	0.00489097	0.00101895	0.000407581	0.000815162	0.00305686	0.00264928	0.00529855	0.00550234	0.000407581	0.0022417	0.00509476	0.0042796	0.00692888	0.000407581	0	0.000611372	0.000407581	0.00101895	0.00489097	0.00101895	0.000611372	0	0.00183412	0.00754025	0.00122274	0.00917057	0.00611371	0.0042796	0.0065213	0.00366823	0.00387202
	d__Bacteria; k__norank_d__Bacteria; p__Proteobacteria; c__Gammaproteobacteria; o__Xanthomonadales; f__Xanthomonadaceae; g__Lysobacter; s__unclassified_g__Lysobacter	0.00142653	0.00183412	0.0022417	0.00611371	0.00937436	0.00448339	0.00122274	0.00163032	0.00163032	0.00448339	0.00183412	0.00122274	0.00489097	0.00244549	0.00590992	0.0022417	0.0022417	0.00163032	0.00183412	0.00692888	0.00407581	0.00468718	0.00305686	0.0022417	0.00326065	0.0022417	0.00264928	0.00122274	0.000815162	0.00101895	0.00366823	0.00489097	0.00305686	0.00305686	0.00163032	0.00264928	0.00264928	0.00326065	0.00264928	0.000407581	0.00101895	0.000407581	0.00346444	0.00101895	0.00305686	0.000203791	0.000203791	0.000203791
	d__Bacteria; k__norank_d__Bacteria; p__Bacteroidota; c__Bacteroidia; o__Sphingobacteriales; f__Sphingobacteriaceae; g__Pedobacter; s__unclassified_g__Pedobacter	0.000203791	0.000203791	0.000203791	0.00101895	0.00142653	0.000611372	0	0	0	0.000203791	0.000203791	0.000611372	0	0.000407581	0	0.0181374	0.00264928	0.00142653	0.000203791	0.000407581	0.000203791	0.0128388	0.000203791	0	0	0.000407581	0.000611372	0.00183412	0.000815162	0.00122274	0.00101895	0.00142653	0.000815162	0.000611372	0	0.000203791	0.000203791	0.000203791	0.000203791	0.0332179	0.00489097	0.00876299	0.00407581	0.000407581	0.00122274	0.00876299	0.0116161	0.00917057
	d__Bacteria; k__norank_d__Bacteria; p__Proteobacteria; c__Gammaproteobacteria; o__Steroidobacterales; f__Steroidobacteraceae; g__Steroidobacter; s__uncultured_bacterium_g__Steroidobacter	0.00326065	0.00122274	0.00101895	0.000203791	0.000611372	0	0.000815162	0	0.000815162	0.00122274	0	0.00346444	0.0132464	0.0114123	0.00754025	0.00407581	0.0065213	0.00326065	0.000815162	0.00163032	0.000407581	0.00122274	0.00244549	0.00244549	0.00326065	0.00285307	0.000407581	0.00244549	0.00305686	0.00387202	0.00101895	0.000815162	0.000203791	0.000815162	0.000407581	0.000611372	0.00101895	0.000611372	0.00163032	0.00163032	0.0065213	0.00366823	0.00264928	0.00937436	0.00815162	0.00550234	0.00163032	0.00815162
	d__Bacteria; k__norank_d__Bacteria; p__Acidobacteriota; c__Vicinamibacteria; o__Vicinamibacterales; f__norank_o__Vicinamibacterales; g__norank_f__norank_o__Vicinamibacterales; s__uncultured_Acidobacterium_sp._g__norank_f__norank_o__Vicinamibacterales	0.000815162	0.00611371	0.00550234	0.00529855	0.00142653	0.00692888	0.00590992	0.00590992	0.0042796	0.00285307	0.00163032	0.00163032	0	0.000203791	0	0.00163032	0.00142653	0.00101895	0.00203791	0.00122274	0.00101895	0.00285307	0.000815162	0.00590992	0.00264928	0.00264928	0.00163032	0.000203791	0.000203791	0	0.00509476	0.00203791	0.00366823	0.00305686	0.0101895	0.00489097	0.00142653	0.00163032	0.00101895	0	0	0	0.00244549	0.00611371	0.00183412	0	0.000203791	0
	d__Bacteria; k__norank_d__Bacteria; p__Bacteroidota; c__Bacteroidia; o__Cytophagales; f__Spirosomaceae; g__Dyadobacter; s__Dyadobacter_fermentans	0.00264928	0.000611372	0	0	0.000203791	0.000203791	0.000203791	0	0	0.000407581	0.000611372	0.00122274	0.00611371	0.0177298	0.0120236	0.0042796	0.00142653	0.00285307	0.000203791	0.000815162	0.0042796	0.00203791	0.00122274	0.000203791	0.000611372	0	0.00366823	0.00631751	0.0042796	0.00346444	0	0.000203791	0.000203791	0.000407581	0.000203791	0.000203791	0	0.000203791	0	0.00896678	0.00163032	0.0116161	0.00366823	0.00122274	0.00122274	0.0101895	0.0142653	0.00489097
	d__Bacteria; k__norank_d__Bacteria; p__Proteobacteria; c__Gammaproteobacteria; o__Burkholderiales; f__Comamonadaceae; g__Acidovorax; s__unclassified_g__Acidovorax	0.00509476	0.0110047	0.000815162	0	0	0	0	0.000203791	0	0	0	0	0.000203791	0	0.000407581	0.00203791	0.0022417	0.00163032	0	0	0	0.0167108	0.00326065	0.00142653	0.0042796	0.000203791	0.021398	0.0085592	0.0177298	0.0183411	0	0	0	0	0.00142653	0.00631751	0	0	0	0.000815162	0.00550234	0.0122274	0.00122274	0.00122274	0.00244549	0.00244549	0.00285307	0.00489097
	d__Bacteria; k__norank_d__Bacteria; p__Proteobacteria; c__Gammaproteobacteria; o__Steroidobacterales; f__Steroidobacteraceae; g__Steroidobacter; s__metagenome_g__Steroidobacter	0.00448339	0.00203791	0.00183412	0	0.000203791	0.000203791	0.0022417	0.000407581	0.000203791	0.00142653	0.000407581	0.00101895	0.00754025	0.0128388	0.00550234	0.00366823	0.00815162	0.00387202	0.000203791	0.00122274	0.00122274	0.00142653	0.0022417	0.000815162	0.00163032	0.00122274	0.00122274	0.00366823	0.00509476	0.00733646	0.000203791	0.00101895	0.000407581	0.000407581	0.000407581	0.00183412	0.00101895	0.00163032	0.000815162	0.00101895	0.00713267	0.00203791	0.00407581	0.00489097	0.00590992	0.00692888	0.0022417	0.00631751
	d__Bacteria; k__norank_d__Bacteria; p__Bacteroidota; c__Bacteroidia; o__Chitinophagales; f__Chitinophagaceae; g__Niastella; s__uncultured_bacterium_g__Niastella	0.00285307	0.000815162	0.00163032	0.000611372	0.000203791	0.000815162	0.00366823	0.000407581	0.000611372	0.000407581	0.00122274	0.000611372	0.00917057	0.012635	0.00550234	0.00570613	0.00550234	0.00407581	0.000815162	0.000815162	0.00163032	0.00101895	0.00101895	0.00101895	0.00163032	0.000815162	0.00183412	0.0042796	0.00244549	0.00407581	0.00203791	0.000407581	0.000611372	0.000611372	0.000611372	0.00101895	0.000611372	0.00101895	0	0.00203791	0.00611371	0.00163032	0.00611371	0.00448339	0.00570613	0.00366823	0.00570613	0.00163032
	d__Bacteria; k__norank_d__Bacteria; p__Actinobacteriota; c__Actinobacteria; o__Micrococcales; f__Microbacteriaceae; g__Microbacterium; s__Microbacterium_trichothecenolyticum	0.000407581	0.000611372	0.000815162	0.000203791	0.00122274	0.000203791	0	0.000815162	0.000611372	0.00163032	0.00183412	0.0022417	0.000611372	0.00305686	0.00407581	0.00346444	0.00570613	0.0110047	0.00122274	0.000407581	0.00101895	0.00305686	0.00142653	0.000611372	0.000407581	0.000203791	0.0022417	0.00692888	0.00733646	0.00529855	0.00122274	0.00163032	0.000407581	0.000203791	0.000407581	0.000407581	0.000815162	0.000815162	0.000203791	0.00142653	0.00754025	0.0022417	0.00774404	0.00183412	0.00264928	0.0108009	0.00285307	0.00631751
	d__Bacteria; k__norank_d__Bacteria; p__Proteobacteria; c__Alphaproteobacteria; o__Rhizobiales; f__Hyphomicrobiaceae; g__Hyphomicrobium; s__unclassified_g__Hyphomicrobium	0.00101895	0.00122274	0.00101895	0.00142653	0.0022417	0.000611372	0.00101895	0.0022417	0.00122274	0.0022417	0.00101895	0.00101895	0.000611372	0.000611372	0.00264928	0.000815162	0.0022417	0.00326065	0.00163032	0.00122274	0.000407581	0.000815162	0.0022417	0.00244549	0.00122274	0.00101895	0.00101895	0.00346444	0.00407581	0.00672509	0.000815162	0.00163032	0.0022417	0.00101895	0.00101895	0.000815162	0.00183412	0.0022417	0.00142653	0.00407581	0.00733646	0.00509476	0.00122274	0.0022417	0.00326065	0.00937436	0.0120236	0.00468718
	d__Bacteria; k__norank_d__Bacteria; p__Proteobacteria; c__Gammaproteobacteria; o__Burkholderiales; f__Oxalobacteraceae; g__Massilia; s__Massilia_oculi	0.00142653	0.00163032	0.000815162	0.0022417	0.00326065	0.00366823	0.000611372	0.00142653	0.000203791	0.000815162	0.00122274	0.000611372	0.000815162	0.000815162	0.00163032	0.000611372	0.00142653	0.00142653	0.000815162	0.00203791	0.00101895	0.00142653	0.000203791	0.000203791	0.00142653	0.000407581	0.00183412	0.000407581	0.000407581	0.00101895	0.00285307	0.0022417	0.00101895	0.00122274	0.00183412	0.000407581	0.00142653	0.00183412	0.000815162	0.00142653	0.000815162	0.00631751	0.000815162	0.00122274	0.00122274	0.00101895	0	0.000611372
	d__Bacteria; k__norank_d__Bacteria; p__Bacteroidota; c__Bacteroidia; o__Cytophagales; f__Microscillaceae; g__Ohtaekwangia; s__uncultured_bacterium_g__Ohtaekwangia	0.00285307	0.00142653	0.00305686	0.00122274	0.00122274	0	0.000815162	0.00122274	0.000407581	0.00203791	0.00142653	0.000407581	0.0105971	0.00509476	0.00590992	0.00203791	0.00407581	0.00346444	0.000611372	0.00122274	0.00264928	0.00142653	0.00142653	0.0022417	0.00101895	0.00163032	0.00305686	0.000815162	0.000815162	0.0022417	0.000611372	0.00305686	0.000611372	0.000203791	0.00122274	0.000815162	0.00101895	0.00101895	0.000203791	0.00101895	0.00264928	0.00142653	0.00326065	0.00305686	0.00101895	0.00448339	0.00264928	0.00326065
	d__Bacteria; k__norank_d__Bacteria; p__Actinobacteriota; c__Actinobacteria; o__Streptomycetales; f__Streptomycetaceae; g__Streptomyces; s__Streptomyces_turgidiscabies	0.0042796	0.000611372	0.000815162	0	0	0.000203791	0.000611372	0	0	0.000203791	0.000815162	0	0.0148767	0.00896678	0.00774404	0.00305686	0.00203791	0.000611372	0.000611372	0.00264928	0.00142653	0.000203791	0.00101895	0.000203791	0.00142653	0.000407581	0.000203791	0.00305686	0.00183412	0.00183412	0.000203791	0	0	0	0.000203791	0	0	0.000407581	0	0.000407581	0.00142653	0.00163032	0.00346444	0.00183412	0.00244549	0.00346444	0.00163032	0.00264928
	d__Bacteria; k__norank_d__Bacteria; p__Proteobacteria; c__Gammaproteobacteria; o__Burkholderiales; f__Oxalobacteraceae; g__Pseudoduganella; s__unclassified_g__Pseudoduganella	0.00550234	0.00142653	0.00122274	0.000203791	0	0.000203791	0	0.000407581	0.000203791	0.000203791	0.000203791	0.000407581	0.00570613	0.00326065	0.00122274	0.0022417	0.00468718	0.00244549	0.000203791	0.000407581	0.00142653	0.0132464	0.00305686	0.00346444	0.00407581	0.00163032	0.0042796	0.000407581	0.000203791	0.000611372	0.000203791	0	0.000611372	0.000611372	0.00631751	0.00305686	0.000203791	0.000203791	0	0.000407581	0.00163032	0.00326065	0.00122274	0.00122274	0.0146729	0.00101895	0.00101895	0.00285307
	d__Bacteria; k__norank_d__Bacteria; p__Proteobacteria; c__Alphaproteobacteria; o__Caulobacterales; f__Caulobacteraceae; g__Caulobacter; s__Caulobacter_sp._g__Caulobacter	0.012635	0.000203791	0.000407581	0	0	0	0	0	0	0	0.000407581	0	0	0.00163032	0.000611372	0.000407581	0.00183412	0.0022417	0	0	0	0.000407581	0.000203791	0.000815162	0.000611372	0	0.00163032	0.00611371	0.00550234	0.0042796	0.000203791	0	0	0	0.000203791	0.00448339	0	0	0	0.00590992	0.00326065	0.0525779	0.00183412	0.00122274	0.00101895	0.00489097	0.00489097	0.00305686
	d__Bacteria; k__norank_d__Bacteria; p__Proteobacteria; c__Alphaproteobacteria; o__Rhizobiales; f__Rhizobiaceae; g__Allorhizobium-Neorhizobium-Pararhizobium-Rhizobium; s__unclassified_g__Allorhizobium-Neorhizobium-Pararhizobium-Rhizobium	0.00754025	0.000203791	0.000407581	0	0.000203791	0.000203791	0	0.000407581	0	0.000407581	0.00101895	0.00142653	0.00101895	0.02527	0.00509476	0.00122274	0.00183412	0.000407581	0	0.000407581	0.000815162	0.000611372	0.000815162	0.000203791	0.000611372	0.000203791	0.00326065	0.00163032	0.00326065	0.00489097	0.000611372	0.000203791	0.000407581	0.000203791	0.000611372	0	0.000407581	0.000203791	0.000407581	0.000611372	0.00285307	0.00244549	0.00142653	0.000815162	0.000407581	0.00264928	0.00407581	0.00285307
	d__Bacteria; k__norank_d__Bacteria; p__Proteobacteria; c__Gammaproteobacteria; o__Burkholderiales; f__Comamonadaceae; g__Pseudorhodoferax; s__uncultured_bacterium_g__Pseudorhodoferax	0.00509476	0.000203791	0	0	0	0	0	0	0	0	0.000203791	0	0.000203791	0.00163032	0.000203791	0.00264928	0.00346444	0.00387202	0	0	0.000203791	0.000815162	0.000611372	0.000815162	0.000407581	0	0.00142653	0.00448339	0.00448339	0.00590992	0	0	0.000203791	0	0	0	0	0	0.000407581	0.0142653	0.00815162	0.00550234	0.00244549	0.00142653	0.00203791	0.0103933	0.00978194	0.0110047
	d__Bacteria; k__norank_d__Bacteria; p__Bacteroidota; c__Bacteroidia; o__Flavobacteriales; f__Weeksellaceae; g__Chryseobacterium; s__Chryseobacterium_indologenes	0.000407581	0	0	0	0	0	0	0	0	0	0	0	0	0	0	0.000203791	0.000407581	0.000203791	0	0	0	0.0432036	0.00183412	0.000203791	0.000203791	0.000407581	0.000407581	0.00794783	0.00672509	0.00163032	0	0	0	0	0.000611372	0	0	0	0	0.0042796	0.00733646	0	0.000611372	0.000407581	0.000407581	0.000611372	0.000407581	0.00203791
	d__Bacteria; k__norank_d__Bacteria; p__Proteobacteria; c__Alphaproteobacteria; o__Rhizobiales; f__Rhizobiaceae; g__Phyllobacterium; s__Phyllobacterium_myrsinacearum	0.00122274	0.000203791	0.000611372	0.00163032	0.0022417	0.00101895	0.000611372	0.000407581	0	0.00142653	0.000815162	0.000815162	0.00203791	0.00264928	0.00346444	0.0042796	0.00264928	0.00122274	0.000611372	0.00142653	0.00142653	0.000611372	0.00183412	0	0.000815162	0.000611372	0.000815162	0.00203791	0.00264928	0.0022417	0.00163032	0.00285307	0.000407581	0.000815162	0.000407581	0.000407581	0.000611372	0.000203791	0.000611372	0.013654	0.00305686	0.0042796	0.00203791	0.00285307	0.00163032	0.0022417	0.0022417	0.00570613
	d__Bacteria; k__norank_d__Bacteria; p__Bacteroidota; c__Bacteroidia; o__Cytophagales; f__Microscillaceae; g__Ohtaekwangia; s__unclassified_g__Ohtaekwangia	0.00509476	0.000611372	0.00101895	0.000407581	0	0.000407581	0.000611372	0.00142653	0.000203791	0.00122274	0.000407581	0	0.00794783	0.0105971	0.00570613	0.000815162	0.00244549	0.000815162	0.000203791	0.00101895	0.000407581	0.000815162	0.000203791	0.00163032	0.000611372	0	0.00122274	0	0.00142653	0.00142653	0.000611372	0.000407581	0	0.000407581	0.000815162	0.0042796	0.000203791	0.000407581	0	0.000203791	0.00326065	0.000611372	0.00468718	0.0022417	0.00163032	0.00264928	0.00285307	0.00264928
	d__Bacteria; k__norank_d__Bacteria; p__Proteobacteria; c__Gammaproteobacteria; o__Xanthomonadales; f__Xanthomonadaceae; g__Pseudoxanthomonas; s__Pseudoxanthomonas_mexicana	0.000611372	0	0.000407581	0	0	0.000203791	0	0	0.000203791	0.000611372	0.000611372	0	0.00101895	0.00122274	0.00346444	0.00387202	0.00468718	0.00122274	0	0.000203791	0.000407581	0.00203791	0.000203791	0	0.000611372	0	0.0105971	0.00387202	0.00264928	0.0022417	0	0	0	0	0	0.000815162	0.000407581	0	0.00122274	0.00448339	0.0101895	0.00346444	0.00264928	0.00122274	0.00631751	0.0042796	0.00407581	0.00489097
	d__Bacteria; k__norank_d__Bacteria; p__Proteobacteria; c__Alphaproteobacteria; o__Caulobacterales; f__Caulobacteraceae; g__norank_f__Caulobacteraceae; s__metagenome_g__norank_f__Caulobacteraceae	0.000407581	0.000203791	0.000203791	0.000203791	0.000203791	0	0.000815162	0	0.000203791	0	0.000407581	0.000407581	0.000815162	0	0.000203791	0.000611372	0.0022417	0.000815162	0.000203791	0.000203791	0	0.000203791	0.000611372	0.000203791	0.000407581	0.000407581	0.00203791	0.0138578	0.00631751	0.00876299	0.000203791	0.000203791	0	0	0.000203791	0.000203791	0.000611372	0	0	0.00305686	0.0140615	0.00590992	0.00203791	0.000815162	0.00101895	0.0103933	0.00835541	0.0114123
	d__Bacteria; k__norank_d__Bacteria; p__Actinobacteriota; c__Actinobacteria; o__Streptosporangiales; f__Streptosporangiaceae; g__Nonomuraea; s__metagenome_g__Nonomuraea	0.000407581	0.00101895	0	0.00163032	0.00142653	0.000203791	0.00244549	0.000815162	0.00183412	0.000611372	0.000611372	0.00163032	0.00366823	0.00448339	0.00346444	0.000203791	0.00142653	0.000611372	0.000815162	0.00122274	0.00122274	0.000203791	0.000611372	0.000407581	0.000815162	0.00366823	0.000815162	0.00346444	0.000203791	0.00122274	0.0042796	0.000815162	0.000815162	0.000815162	0.000203791	0.000407581	0.000815162	0.00101895	0.00122274	0.000611372	0.00122274	0.000203791	0.00101895	0.000815162	0.00305686	0.00203791	0.00142653	0.00101895
	d__Bacteria; k__norank_d__Bacteria; p__Myxococcota; c__Polyangia; o__Polyangiales; f__Sandaracinaceae; g__norank_f__Sandaracinaceae; s__uncultured_soil_bacterium_g__norank_f__Sandaracinaceae	0.00244549	0.000815162	0.000203791	0.000203791	0.000203791	0.000203791	0.00203791	0.000611372	0.000203791	0.0042796	0.000611372	0.00101895	0.000203791	0.000203791	0.000203791	0.000611372	0.00244549	0.00407581	0.000815162	0.00122274	0.00101895	0.000203791	0.000407581	0.00142653	0.000815162	0.000611372	0.00122274	0.0114123	0.00366823	0.00631751	0	0.000611372	0.000407581	0	0.000407581	0.000203791	0.000203791	0.000203791	0.000815162	0.00244549	0.00713267	0.00101895	0.000611372	0.000407581	0.000815162	0.00774404	0.00570613	0.00326065
	d__Bacteria; k__norank_d__Bacteria; p__Firmicutes; c__Bacilli; o__Bacillales; f__Bacillaceae; g__Bacillus; s__Bacillus_funiculus	0.000407581	0.000815162	0.00142653	0.00264928	0.000203791	0.000407581	0.00122274	0.000611372	0.00122274	0.00101895	0.00529855	0.00305686	0.000203791	0	0	0.000815162	0.00101895	0.000815162	0.00183412	0.00244549	0.00163032	0.000611372	0.00611371	0.00285307	0.0042796	0.00101895	0.00285307	0.000611372	0.000815162	0	0.00101895	0.00101895	0.000407581	0.000611372	0.00142653	0.00101895	0.00122274	0.00122274	0.00264928	0	0.000407581	0	0.000815162	0.000815162	0.00142653	0	0.000203791	0
	d__Bacteria; k__norank_d__Bacteria; p__Bacteroidota; c__Bacteroidia; o__Chitinophagales; f__Chitinophagaceae; g__Chitinophaga; s__unclassified_g__Chitinophaga	0.00142653	0	0	0.000203791	0.00101895	0.00101895	0	0.000407581	0	0.00101895	0.000203791	0.000203791	0.00101895	0.00346444	0.00244549	0.00937436	0.00570613	0.0065213	0.000203791	0.00142653	0.000407581	0.000203791	0.000203791	0.000815162	0.000203791	0.00122274	0.00326065	0.00122274	0.000203791	0.000611372	0.000203791	0.000407581	0.000203791	0	0.000203791	0	0.000407581	0.000611372	0.00203791	0.000815162	0.00101895	0.00203791	0.00387202	0.00101895	0.00183412	0.00550234	0.000815162	0.0042796
	d__Bacteria; k__norank_d__Bacteria; p__Proteobacteria; c__Alphaproteobacteria; o__Sphingomonadales; f__Sphingomonadaceae; g__Sphingopyxis; s__Sphingopyxis_chilensis	0.000407581	0	0.000203791	0	0	0.000203791	0	0	0	0.000203791	0	0.000203791	0.00183412	0.00203791	0.00285307	0.00264928	0.00203791	0.00203791	0.000203791	0.000815162	0.000407581	0.000203791	0.000203791	0	0.000203791	0	0.000611372	0.00733646	0.00264928	0.00387202	0.000203791	0.000611372	0	0.000407581	0	0	0	0	0.000407581	0.0118198	0.00733646	0.00366823	0.00203791	0.00163032	0.00163032	0.00407581	0.0042796	0.00713267
	d__Bacteria; k__norank_d__Bacteria; p__Proteobacteria; c__Alphaproteobacteria; o__Rhizobiales; f__Rhizobiaceae; g__Ensifer; s__Ensifer_meliloti_g__Ensifer	0.000407581	0	0.000203791	0.000611372	0.00163032	0.000611372	0.000407581	0.000203791	0.000407581	0.000407581	0.0042796	0.00101895	0.00305686	0.00570613	0.00774404	0.000407581	0.000203791	0.00122274	0.00122274	0.00163032	0.00326065	0.000611372	0.000611372	0.00122274	0.00122274	0.000407581	0.00122274	0.00203791	0.00183412	0.00264928	0	0.000611372	0.000815162	0.000407581	0.000407581	0.000407581	0.00101895	0.00122274	0.000815162	0	0.00163032	0.000815162	0.00122274	0.00122274	0.000611372	0.000611372	0.00183412	0.000407581
	d__Bacteria; k__norank_d__Bacteria; p__Actinobacteriota; c__Actinobacteria; o__Kineosporiales; f__Kineosporiaceae; g__norank_f__Kineosporiaceae; s__uncultured_bacterium_g__norank_f__Kineosporiaceae	0	0.000611372	0.000407581	0.000407581	0.000407581	0.000611372	0.00183412	0.000203791	0.000407581	0	0.000407581	0.000203791	0.000407581	0	0	0.000407581	0.000611372	0.0022417	0.000203791	0.000815162	0.000203791	0.000203791	0.000203791	0.00101895	0.000407581	0.000203791	0	0.0132464	0.00183412	0.000203791	0.000611372	0.00101895	0.000203791	0.000203791	0.000203791	0.000203791	0.000203791	0.00101895	0.000203791	0.00754025	0.00815162	0.00366823	0.00142653	0.000611372	0.000203791	0.00468718	0.0258814	0.000815162
	d__Bacteria; k__norank_d__Bacteria; p__Proteobacteria; c__Gammaproteobacteria; o__Burkholderiales; f__Methylophilaceae; g__Methylophilus; s__uncultured_bacterium_g__Methylophilus	0.0324027	0.000203791	0	0.000203791	0.000203791	0	0	0	0	0	0.00101895	0	0.000611372	0.000407581	0.000611372	0.00550234	0.00203791	0.00346444	0	0.000203791	0	0.000203791	0	0.000203791	0.000611372	0	0.000815162	0.00407581	0.00407581	0.00305686	0	0	0	0.000203791	0.000203791	0	0	0.000203791	0	0.0042796	0.00142653	0.00163032	0.00163032	0.00163032	0.00122274	0.00244549	0.00387202	0.00244549
	d__Bacteria; k__norank_d__Bacteria; p__Proteobacteria; c__Gammaproteobacteria; o__Burkholderiales; f__Oxalobacteraceae; g__Massilia; s__unclassified_g__Massilia	0.00468718	0.000407581	0	0.000203791	0.000203791	0.000407581	0	0	0.000407581	0	0.00101895	0	0.000203791	0	0.000203791	0.00163032	0.00122274	0.00142653	0	0	0.00163032	0.00101895	0.000203791	0	0.000407581	0	0.00142653	0.000203791	0.000203791	0.000203791	0	0.000407581	0.000203791	0.000407581	0.00203791	0.000407581	0.000407581	0.000407581	0.000407581	0.00978194	0.00101895	0.0108009	0.000407581	0.000611372	0.000611372	0.000407581	0.016507	0.00590992
	d__Bacteria; k__norank_d__Bacteria; p__Proteobacteria; c__Gammaproteobacteria; o__Xanthomonadales; f__Rhodanobacteraceae; g__Tahibacter; s__uncultured_bacterium_g__Tahibacter	0.000611372	0	0.000815162	0	0	0	0.000203791	0	0	0	0	0	0.000611372	0.000407581	0.000611372	0.0199715	0.00631751	0.00570613	0	0	0	0.00142653	0.000611372	0.00142653	0.00101895	0.000407581	0.00611371	0.00163032	0	0.000815162	0	0	0	0.000203791	0	0.000815162	0.000203791	0.000203791	0	0.000407581	0.00142653	0.00183412	0.00754025	0.0022417	0.00468718	0.00142653	0.00101895	0.00101895
	d__Bacteria; k__norank_d__Bacteria; p__Proteobacteria; c__Gammaproteobacteria; o__Pseudomonadales; f__Moraxellaceae; g__Acinetobacter; s__Acinetobacter_pittii	0.000815162	0	0	0	0	0	0	0	0	0.000203791	0.0531893	0.000203791	0	0.000407581	0.00285307	0	0	0	0	0.000203791	0	0.000611372	0.000203791	0	0	0	0.00163032	0.00101895	0.00183412	0.012635	0	0	0	0	0	0	0	0	0	0.000203791	0	0	0	0	0	0	0.000203791	0
	d__Bacteria; k__norank_d__Bacteria; p__Actinobacteriota; c__Actinobacteria; o__Glycomycetales; f__Glycomycetaceae; g__Glycomyces; s__Glycomyces_algeriensis	0	0	0	0	0	0	0	0.000203791	0	0.000203791	0.000407581	0.00163032	0.00550234	0.0120236	0.0042796	0	0	0.000203791	0.000611372	0.00244549	0.000611372	0.000203791	0.000203791	0	0	0	0	0.00366823	0.00101895	0.000611372	0.000203791	0	0.000611372	0.000203791	0	0	0	0.000203791	0.000407581	0.000203791	0.000407581	0.000611372	0	0.000407581	0.000407581	0.000815162	0.000203791	0
	d__Bacteria; k__norank_d__Bacteria; p__Proteobacteria; c__Gammaproteobacteria; o__Burkholderiales; f__Methylophilaceae; g__Methylotenera; s__unclassified_g__Methylotenera	0.00305686	0.000611372	0.000611372	0	0	0	0	0	0.000203791	0	0.00244549	0.000407581	0.00305686	0.000203791	0.000407581	0.000815162	0.00142653	0.00203791	0.000407581	0	0.000203791	0.00101895	0.000611372	0	0	0.000815162	0.00203791	0.00101895	0.00754025	0.0120236	0	0	0	0.000407581	0	0.000203791	0	0.000203791	0	0.000611372	0.00101895	0.00163032	0.000611372	0.000611372	0.00163032	0.00163032	0.00611371	0.00244549
	d__Bacteria; k__norank_d__Bacteria; p__Actinobacteriota; c__Actinobacteria; o__Pseudonocardiales; f__Pseudonocardiaceae; g__Saccharothrix; s__Saccharothrix_espanaensis_DSM_44229	0.000203791	0.000203791	0.000203791	0	0.000407581	0	0.000203791	0	0	0.000407581	0.000203791	0.00244549	0.00611371	0.00590992	0.00631751	0.00101895	0.000203791	0.000407581	0.000203791	0	0	0.000203791	0.000203791	0	0.000407581	0	0	0.000611372	0.000815162	0.00101895	0	0	0	0	0	0	0.000203791	0	0	0.000611372	0.000611372	0.00203791	0.000407581	0.000407581	0.000407581	0.000203791	0.000203791	0.00142653
	d__Bacteria; k__norank_d__Bacteria; p__Proteobacteria; c__Gammaproteobacteria; o__Burkholderiales; f__Comamonadaceae; g__Comamonas; s__Comamonas_odontotermitis	0.00142653	0	0	0	0	0	0	0	0	0	0	0	0.000407581	0.000815162	0.000611372	0.000815162	0.000815162	0.000203791	0	0	0.000611372	0.00101895	0.000203791	0.000611372	0.000203791	0	0.00183412	0.00387202	0.0022417	0.0022417	0	0	0	0	0	0	0	0	0.000407581	0.0144691	0.00183412	0.000815162	0.000407581	0	0.000407581	0.00163032	0	0.000203791
	d__Bacteria; k__norank_d__Bacteria; p__Proteobacteria; c__Gammaproteobacteria; o__Burkholderiales; f__Oxalobacteraceae; g__Massilia; s__Massilia_sp._g__Massilia	0.00285307	0.000203791	0.000611372	0.000407581	0.000611372	0.000407581	0.000407581	0.000611372	0.000203791	0.000203791	0.000611372	0.000203791	0.000407581	0.0022417	0	0.000407581	0.000815162	0.000407581	0.000203791	0.000203791	0.000407581	0.000815162	0.000611372	0	0.000203791	0.000203791	0.00203791	0.000611372	0.000407581	0.000407581	0.000407581	0.000407581	0.000611372	0.000407581	0.000611372	0	0.000203791	0.000407581	0.000407581	0.00122274	0.000815162	0.00754025	0.000203791	0.000611372	0.000407581	0	0.0022417	0.000407581
	d__Bacteria; k__norank_d__Bacteria; p__Proteobacteria; c__Gammaproteobacteria; o__Burkholderiales; f__Methylophilaceae; g__Methylobacillus; s__uncultured_bacterium_g__Methylobacillus	0.00163032	0.000203791	0	0	0	0	0	0	0	0	0.00122274	0.000611372	0.00244549	0.00448339	0.0120236	0.000815162	0.00183412	0.000407581	0.000815162	0	0.00183412	0	0.000203791	0.000203791	0.000203791	0.000203791	0.000407581	0.00509476	0.000203791	0.000203791	0	0	0	0	0	0	0	0	0.000203791	0.00142653	0.0022417	0.000407581	0.00264928	0.000611372	0.000203791	0.00101895	0.00163032	0.00101895
	d__Bacteria; k__norank_d__Bacteria; p__Proteobacteria; c__Gammaproteobacteria; o__Xanthomonadales; f__Xanthomonadaceae; g__Stenotrophomonas; s__Pseudomonas_geniculata_g__Stenotrophomonas	0.00326065	0	0	0	0	0	0	0	0	0	0.000203791	0	0	0.000407581	0.000407581	0.000611372	0.00509476	0.000203791	0.000203791	0	0	0.00366823	0	0	0	0	0.000407581	0.00203791	0.00509476	0.000611372	0	0	0	0	0	0	0	0.000407581	0	0.000815162	0.000203791	0.000611372	0.000815162	0.000815162	0	0.000815162	0.000611372	0.000611372
	d__Bacteria; k__norank_d__Bacteria; p__Bacteroidota; c__Bacteroidia; o__Flavobacteriales; f__Flavobacteriaceae; g__Flavobacterium; s__Flavobacterium_lindanitolerans	0	0	0	0	0	0	0	0	0	0	0	0	0	0	0	0	0.000203791	0.000407581	0	0	0	0	0	0	0	0	0	0.000611372	0.000611372	0.000203791	0	0	0	0	0	0	0	0	0	0	0.00183412	0.00122274	0.000203791	0	0	0.000611372	0	0
	d__Bacteria; k__norank_d__Bacteria; p__Bacteroidota; c__Bacteroidia; o__Chitinophagales; f__Chitinophagaceae; g__Chitinophaga; s__Chitinophaga_japonensis	0.000407581	0	0	0	0.000203791	0.00101895	0.000203791	0	0	0	0	0.00122274	0.00264928	0.00489097	0.00203791	0.000611372	0.00101895	0.0101895	0.000203791	0.000203791	0	0.000611372	0.000203791	0	0.000203791	0	0.000203791	0.000611372	0.000407581	0.00142653	0.000203791	0	0	0	0.000203791	0	0	0.000407581	0	0.000407581	0.00142653	0.000611372	0.000611372	0.000203791	0.00326065	0.000815162	0.000407581	0.000815162
	d__Bacteria; k__norank_d__Bacteria; p__Proteobacteria; c__Gammaproteobacteria; o__Cellvibrionales; f__Cellvibrionaceae; g__Cellvibrio; s__uncultured_bacterium_g__Cellvibrio	0.00163032	0	0.000611372	0	0.00163032	0	0	0.000203791	0	0.000407581	0	0.000203791	0.00142653	0.000203791	0.000611372	0.000611372	0.000611372	0.000203791	0.000611372	0.000815162	0	0.000407581	0.000407581	0.00183412	0.000203791	0	0.000611372	0.000203791	0.000203791	0.00142653	0	0.00122274	0	0.000611372	0.000203791	0.000203791	0	0	0.0103933	0.000815162	0	0	0.000815162	0.000203791	0.00305686	0	0	0.000407581
	d__Bacteria; k__norank_d__Bacteria; p__Bacteroidota; c__Bacteroidia; o__Chitinophagales; f__Chitinophagaceae; g__Taibaiella; s__uncultured_bacterium_g__Taibaiella	0.000407581	0	0	0.000203791	0	0.000203791	0	0	0	0	0	0	0.000203791	0.00101895	0.000611372	0.000203791	0.00101895	0.000611372	0	0.00489097	0	0.0101895	0	0.000203791	0	0.000203791	0.000611372	0.00101895	0.000407581	0.000407581	0	0	0	0	0	0	0	0	0.00142653	0.000203791	0.00101895	0.000815162	0.000203791	0.000203791	0	0.00101895	0.000203791	0.000407581
	d__Bacteria; k__norank_d__Bacteria; p__Proteobacteria; c__Gammaproteobacteria; o__Burkholderiales; f__Comamonadaceae; g__Delftia; s__Delftia_tsuruhatensis	0.00713267	0	0	0	0	0	0.000203791	0	0	0	0.000203791	0	0	0	0	0.00142653	0.000407581	0	0	0	0.000203791	0.00448339	0	0	0.000203791	0	0.000407581	0.000815162	0.00285307	0.00142653	0	0	0	0	0	0.000203791	0	0	0	0	0.000407581	0	0.000815162	0	0.000203791	0.000815162	0.000407581	0.000407581
	d__Bacteria; k__norank_d__Bacteria; p__Proteobacteria; c__Gammaproteobacteria; o__Xanthomonadales; f__Xanthomonadaceae; g__Luteimonas; s__uncultured_Lysobacter_sp._g__Luteimonas	0.000203791	0.000407581	0	0	0	0.000407581	0	0.000203791	0	0	0	0.000815162	0.0022417	0.000815162	0.00346444	0.000407581	0	0.000407581	0	0.0022417	0.000203791	0.000203791	0	0.000203791	0.000815162	0	0.000203791	0.00142653	0.000611372	0.000203791	0	0.000203791	0	0.000203791	0	0	0.000203791	0	0.000203791	0	0.00163032	0.000407581	0.00101895	0.000203791	0.000611372	0.000203791	0.000611372	0.000407581
	d__Bacteria; k__norank_d__Bacteria; p__Bacteroidota; c__Bacteroidia; o__Flavobacteriales; f__Flavobacteriaceae; g__Flavobacterium; s__Flavobacterium_foetidum	0.0275117	0.000203791	0	0	0	0	0	0	0	0	0	0	0	0	0	0.000407581	0	0.000203791	0	0	0	0.00101895	0	0	0	0	0.00509476	0	0	0.000203791	0	0	0	0	0	0	0	0	0	0.000203791	0	0	0	0.000203791	0	0	0	0
	d__Bacteria; k__norank_d__Bacteria; p__Proteobacteria; c__Gammaproteobacteria; o__Pseudomonadales; f__Pseudomonadaceae; g__Pseudomonas; s__Pseudomonas_psychrotolerans	0	0	0	0	0	0	0	0	0	0	0.00998574	0	0.000203791	0.000611372	0.00122274	0	0	0.000203791	0	0	0.000407581	0	0.000203791	0	0	0	0.000611372	0.00163032	0	0	0	0	0	0	0	0	0	0	0	0.000203791	0	0	0	0	0	0	0.000611372	0
	d__Bacteria; k__norank_d__Bacteria; p__Bacteroidota; c__Bacteroidia; o__Flavobacteriales; f__Flavobacteriaceae; g__Flavobacterium; s__Flavobacterium_commune	0.0230283	0	0	0	0	0	0	0.000407581	0	0.000203791	0	0	0	0	0	0.000203791	0.000611372	0	0	0	0	0	0	0	0.000611372	0	0.000611372	0.000611372	0	0.000203791	0	0.00142653	0	0.000203791	0	0	0	0	0	0.000611372	0.000203791	0	0.000407581	0.000407581	0	0	0	0
	d__Bacteria; k__norank_d__Bacteria; p__Proteobacteria; c__Gammaproteobacteria; o__Xanthomonadales; f__Xanthomonadaceae; g__Stenotrophomonas; s__Stenotrophomonas_sp._MYb57	0	0	0	0.00101895	0.000407581	0.000203791	0	0	0	0.000203791	0.000407581	0	0	0	0	0.000203791	0.000203791	0	0	0	0	0	0	0	0	0	0	0	0	0.000407581	0	0.000815162	0	0	0	0	0	0	0	0	0	0	0	0	0.00101895	0	0	0.000203791
	d__Bacteria; k__norank_d__Bacteria; p__Firmicutes; c__Bacilli; o__Exiguobacterales; f__Exiguobacteraceae; g__Exiguobacterium; s__Exiguobacterium_indicum	0	0	0	0	0	0	0	0	0	0	0	0	0	0.000203791	0.0022417	0	0	0	0	0.000203791	0.000203791	0	0	0	0	0	0	0	0.000203791	0.000407581	0	0	0	0	0	0	0.000203791	0	0	0	0	0	0	0	0	0.000203791	0	0.000203791
	d__Bacteria; k__norank_d__Bacteria; p__Bacteroidota; c__Bacteroidia; o__Flavobacteriales; f__Flavobacteriaceae; g__Flavobacterium; s__Flavobacterium_ummariense	0.00387202	0	0	0	0.000203791	0	0	0	0	0	0	0	0	0	0	0	0.000203791	0	0	0	0	0	0	0.000203791	0	0	0	0.00163032	0	0.000203791	0	0	0	0.000203791	0	0	0	0	0	0	0	0	0	0	0	0	0	0.000203791
	d__Bacteria; k__norank_d__Bacteria; p__Bacteroidota; c__Bacteroidia; o__Flavobacteriales; f__Flavobacteriaceae; g__Flavobacterium; s__uncultured_Bacteroidetes_bacterium_g__Flavobacterium	0.000203791	0	0.000203791	0	0.000611372	0.000407581	0	0	0.000203791	0.00285307	0	0	0	0	0	0.000203791	0.000407581	0	0	0.000611372	0	0.000203791	0	0.0103933	0	0.000407581	0	0	0	0	0	0.000407581	0	0	0	0.000203791	0.000203791	0	0.000203791	0	0	0	0.000203791	0.000203791	0.000203791	0	0	0
	d__Bacteria; k__norank_d__Bacteria; p__Chloroflexi; c__Chloroflexia; o__Chloroflexales; f__Herpetosiphonaceae; g__Herpetosiphon; s__unclassified_g__Herpetosiphon	0	0	0	0	0.000611372	0	0	0	0	0	0	0	0	0	0	0	0	0	0	0.000203791	0	0	0	0.000203791	0	0.000203791	0.0183411	0	0.000203791	0	0	0	0	0	0	0	0	0	0	0	0	0	0	0.000203791	0	0	0	0
	others	0.355003	0.590381	0.592011	0.570206	0.608315	0.565315	0.568779	0.605462	0.636438	0.595272	0.335847	0.473405	0.216629	0.149582	0.196046	0.433462	0.449969	0.398003	0.555329	0.518035	0.532505	0.455268	0.522519	0.578154	0.577542	0.589566	0.453638	0.275525	0.242511	0.279397	0.571225	0.595883	0.611983	0.60913	0.551253	0.59731	0.630528	0.590789	0.582637	0.19625	0.317098	0.187487	0.470348	0.497453	0.463827	0.286529	0.264724	0.250255
Eukaryota	d__Eukaryota; k__Fungi; p__Ascomycota; c__unclassified_p__Ascomycota; o__unclassified_p__Ascomycota; f__unclassified_p__Ascomycota; g__unclassified_p__Ascomycota; s__unclassified_p__Ascomycota	0.00367205	0.0109517	0.0177804	0.00483164	0.00221182	0.00268425	0.00184676	0.00392974	0.00195413	0.0077521	0.113125	0.00856811	0.877856	0.856167	0.87049	0.00755884	0.00468133	0.00302783	0.0137004	0.247938	0.0478011	0.00820306	0.044172	0.00682872	0.00143876	0.00197561	0.00343584	0.808581	0.948312	0.781094	0.0072582	0.00152465	0.00483164	0.00483164	0.0733121	0.00292046	0.00201855	0.0163202	0.00251245	0.37311	0.318416	0.370662	0.000901907	0.00397269	0.00805274	0.459822	0.29342	0.337098
	d__Eukaryota; k__Fungi; p__Ascomycota; c__Sordariomycetes; o__Hypocreales; f__Nectriaceae; g__Neocosmospora; s__Neocosmospora_rubicola	0.814787	0.0488533	0.0414662	0.0299562	0.0161699	0.0334994	0.0532555	0.0477796	0.0290972	0.0777358	0.0490036	0.0624463	0.0125193	0.0201426	0.00910496	0.182378	0.193996	0.103483	0.0347234	0.0235784	0.0409938	0.129445	0.124442	0.106704	0.0692106	0.110054	0.132387	0.0353462	0.00854664	0.0529763	0.0379016	0.0150318	0.0383096	0.0511295	0.0759964	0.076748	0.0826533	0.0376654	0.0500558	0.151928	0.07634	0.108315	0.13258	0.161184	0.210831	0.0952585	0.0847578	0.0954089
	d__Eukaryota; k__Fungi; p__Ascomycota; c__Sordariomycetes; o__Sordariales; f__Chaetomiaceae; g__Chaetomium; s__Chaetomium_piluliferum	0.00204003	0.0889452	0.0455033	0.103182	0.0831687	0.100906	0.0325975	0.0685879	0.0538567	0.111622	0.192579	0.142566	8.59e-05	0.00238361	0.000300636	0.00659251	0.0094915	0.0030493	0.0586884	0.102152	0.0606425	0.0350241	0.0317385	0.0386961	0.0780364	0.0729041	0.0170289	0	4.29e-05	2.15e-05	0.0855953	0.0363769	0.125344	0.12077	0.0308366	0.0980931	0.0641857	0.0851443	0.186459	2.15e-05	0.000128844	6.44e-05	0.0195198	0.0166209	0.00446659	0.00193266	4.29e-05	0.000343584
	d__Eukaryota; k__Fungi; p__Ascomycota; c__Pezizomycetes; o__Pezizales; f__Pyronemataceae; g__Pseudombrophila; s__Pseudombrophila_hepatica	0.000794537	0.128608	0.0497337	0.0213881	0.105974	0.0362481	0.00798832	0.000708641	0.123368	0.0921233	0.00251245	0.105459	0	0.00021474	0	0.00813864	0.0471354	0.00798832	0.0480373	0.0455463	0.0063563	0.0221826	0.0699837	0.0877427	0.135093	0.0483594	0.0226121	8.59e-05	0.00021474	2.15e-05	0.0435277	0.00459543	0.0255755	0.0112738	0.01282	0.0890096	0.0724747	0.0194339	0.0883225	2.15e-05	2.15e-05	2.15e-05	0.0094915	0.0211733	0.00268425	4.29e-05	0	0
	d__Eukaryota; k__Fungi; p__Ascomycota; c__Sordariomycetes; o__Sordariales; f__Chaetomiaceae; g__Humicola; s__Humicola_nigrescens	0.00249098	0.0519885	0.0805918	0.0501847	0.00981361	0.0575288	0.0109947	0.0311158	0.0440002	0.05944	0.0130347	0.0530622	2.15e-05	0.00100928	2.15e-05	0.0203573	0.0379875	0.00343584	0.0368923	0.0193266	0.0688885	0.0479729	0.0335209	0.073441	0.1215	0.0370641	0.0254681	0.000193266	0	4.29e-05	0.0409723	0.0113812	0.0190689	0.0389323	0.0785733	0.0471783	0.222084	0.069726	0.0516879	0.00021474	4.29e-05	0.000171792	0.0167068	0.0502061	0.00955592	0.00010737	2.15e-05	4.29e-05
	d__Eukaryota; k__Fungi; p__unclassified_k__Fungi; c__unclassified_k__Fungi; o__unclassified_k__Fungi; f__unclassified_k__Fungi; g__unclassified_k__Fungi; s__unclassified_k__Fungi	0.00395121	0.100541	0.0254681	0.00942707	0.00706494	0.010329	0.00777358	0.0303213	0.0108229	0.0211089	0.00612008	0.0383096	0.0591823	0.0479514	0.00184676	0.138249	0.0723888	0.0279376	0.0161484	0.0122616	0.0533414	0.0823312	0.0457181	0.0188971	0.0407791	0.0400275	0.0304071	0.0350455	0.00809569	0.0459973	0.00805274	0.0200352	0.0190045	0.0143231	0.0221826	0.0549519	0.00876138	0.0339718	0.00837485	0.156051	0.061888	0.112459	0.0148815	0.0222685	0.0180596	0.0532984	0.08042	0.0615659
	d__Eukaryota; k__Fungi; p__Ascomycota; c__Dothideomycetes; o__Pleosporales; f__Sporormiaceae; g__Preussia; s__Preussia_terricola	0.00427332	0.0910282	0.0318674	0.0357542	0.007838	0.0626825	0.041638	0.0596118	0.0465126	0.0262197	0.0457825	0.0249098	0.00021474	0.000450953	0.000472427	0.00332847	0.00766621	0.00343584	0.0155472	0.0118751	0.0556605	0.0322324	0.0329625	0.0383525	0.0310084	0.047436	0.0179522	0.00135286	0.000257688	0.000880433	0.0401134	0.0336712	0.0872273	0.0851658	0.0252749	0.0284315	0.0172007	0.0646581	0.02972	0.0183173	0.0225691	0.00326404	0.0155042	0.00964181	0.00257688	0.00191118	0.00667841	0.00964181
	d__Eukaryota; k__Fungi; p__Ascomycota; c__Sordariomycetes; o__unclassified_c__Sordariomycetes; f__unclassified_c__Sordariomycetes; g__unclassified_c__Sordariomycetes; s__unclassified_c__Sordariomycetes	0.000150318	0.0105652	0.00884728	0.00300636	0.00124549	0.00315667	0.0101357	0.0162129	0.00966329	0.00515375	0.00508933	0.0593111	0.00163202	0.000472427	0.00317815	0.153668	0.0965255	0.177332	0.00302783	0.0026413	0.00334994	0.0135286	0.0176516	0.00837485	0.02768	0.00695757	0.00865401	0.0061845	0.00111665	0.00356468	0.0469636	0.00122402	0.00360763	0.00410153	0.00307078	0.00500344	0.00274867	0.00672135	0.00450953	0.0286033	0.0692536	0.0319318	0.267093	0.0599983	0.242098	0.126503	0.0461261	0.0278088
	d__Eukaryota; k__Fungi; p__Mortierellomycota; c__Mortierellomycetes; o__Mortierellales; f__Mortierellaceae; g__Mortierella; s__Mortierella_elongata	0.00246951	0.0292046	0.0415307	0.0583877	0.0205076	0.0535346	0.0240079	0.0443223	0.0299347	0.0483164	0.0452671	0.0344443	0.00010737	0.000279162	0.00715083	0.0079239	0.00846075	0.00397269	0.0586884	0.0323183	0.0565839	0.0430983	0.042454	0.0310299	0.0429265	0.0298703	0.0312661	0.000515375	0.000236214	0.000472427	0.0409294	0.0307937	0.0463194	0.0634556	0.0309869	0.0448591	0.0380948	0.0375365	0.0446659	0.00191118	0.000730115	0.00523965	0.0104578	0.0193695	0.00459543	0.00109517	0.000987803	0.00440217
	d__Eukaryota; k__Fungi; p__Ascomycota; c__Sordariomycetes; o__Microascales; f__Microascaceae; g__Lophotrichus; s__Lophotrichus_sp	0.00240508	0.0265418	0.0343369	0.0373003	0.0272934	0.0523535	0.0142802	0.068459	0.0383525	0.0391471	0.0184676	0.0335423	0.000150318	6.44e-05	6.44e-05	0.00612008	0.00551881	0.00171792	0.0454604	0.0338645	0.0362266	0.0216887	0.0278947	0.0228054	0.0275726	0.0158263	0.00858959	0.00021474	0.000150318	0.000343584	0.0896324	0.0190474	0.0723029	0.0320392	0.0352388	0.0572067	0.0570349	0.0362266	0.0291617	0.00193266	0.000837485	0.000493901	0.00405858	0.0194339	0.00242656	0.000386532	0.0021474	0.000923381
	d__Eukaryota; k__Fungi; p__Ascomycota; c__Sordariomycetes; o__Hypocreales; f__Nectriaceae; g__Gibberella; s__Gibberella_intricans	0.00180381	0.0140869	0.0268425	0.0307078	0.0245018	0.029677	0.0124334	0.0222041	0.0193695	0.0414233	0.0414877	0.0172221	0.000193266	0.00296341	0.00103075	0.0258547	0.0138078	0.00476722	0.0291402	0.0351529	0.0260265	0.0216672	0.0311802	0.0393618	0.0265418	0.0288395	0.0707567	0.000708641	0.000128844	0.00137433	0.0146453	0.294816	0.0210445	0.0215169	0.0298703	0.0204217	0.0188327	0.0249742	0.0190904	0.000622745	0.0014817	0.000365058	0.0220538	0.0146882	0.0121972	0.00122402	0.000300636	0.00130991
	d__Eukaryota; k__Fungi; p__Ascomycota; c__Sordariomycetes; o__Hypocreales; f__Nectriaceae; g__Dactylonectria; s__Dactylonectria_torresensis	0.0974489	0.00375794	0.00489607	0.00268425	0.000923381	0.00661398	0.00463838	0.00609861	0.00315667	0.00504638	0.0143017	0.00766621	0.00513228	0.00822453	0.00251245	0.0549519	0.047479	0.0330484	0.00253393	0.00223329	0.00354321	0.0295267	0.00624893	0.00987803	0.0077521	0.0031352	0.0266277	0.0277014	0.00704346	0.0444082	0.00356468	0.00397269	0.00204003	0.00231919	0.0127341	0.011961	0.00272719	0.00472427	0.00268425	0.0438284	0.0753307	0.0395121	0.0559182	0.0679007	0.0691247	0.131313	0.136489	0.169752
	d__Eukaryota; k__Fungi; p__Ascomycota; c__Dothideomycetes; o__Pleosporales; f__Pleosporaceae; g__Alternaria; s__Alternaria_tenuissima	0.00010737	0.0011596	0.00163202	0.0207224	0.0101142	0.0117248	0.000858959	0.0129488	0.00609861	0.00298488	0.0813649	0.0109303	0.00397269	0.00751589	0.00253393	0.0351529	0.0238361	0.0194554	0.0464053	0.0248239	0.0369782	0.00448806	0.0172865	0.0032211	0.00334994	0.00103075	0.026778	0.00523965	0.00100928	0.0100928	0.0217961	0.0153539	0.0133998	0.00124549	0.012004	0.000493901	0.0233852	0.00294193	0.00231919	0.00693609	0.0118536	0.00296341	0.0295482	0.0799047	0.0419172	0.00633482	0.00964181	0.00796684
	d__Eukaryota; k__Fungi; p__Ascomycota; c__Sordariomycetes; o__Hypocreales; f__Nectriaceae; g__Neonectria; s__unclassified_g__Neonectria	0.00120254	0.0266277	0.0348308	0.0513872	0.0244159	0.051194	0.00865401	0.023922	0.0432271	0.0426044	0.00893317	0.0369997	0	0.000257688	8.59e-05	0.00474575	0.00715083	0.00319962	0.0328337	0.0325545	0.0171362	0.0153754	0.0323828	0.020207	0.0216458	0.0215384	0.00665693	4.29e-05	8.59e-05	6.44e-05	0.0391685	0.00861106	0.0336068	0.094915	0.0297415	0.037558	0.025597	0.0242871	0.0174798	0.000236214	2.15e-05	0.000128844	0.0137863	0.0100713	0.00886875	0.000171792	0.000300636	0.000236214
	d__Eukaryota; k__Fungi; p__Mortierellomycota; c__Mortierellomycetes; o__Mortierellales; f__Mortierellaceae; g__Mortierella; s__unclassified_g__Mortierella	0.00163202	0.0243944	0.0413589	0.025554	0.0164276	0.0230201	0.0161484	0.0645293	0.0240079	0.029269	0.0231489	0.0254896	0.000923381	8.59e-05	0.000408005	0.00687167	0.00773063	0.00281309	0.0228913	0.0134642	0.0260265	0.0157189	0.0299777	0.0176516	0.0243085	0.014044	0.011961	0.000386532	8.59e-05	0.000128844	0.0290113	0.0220108	0.0497337	0.023922	0.0176946	0.0316956	0.0273578	0.0366775	0.0332417	0.000386532	0.000386532	0.000257688	0.00910496	0.0176731	0.00429479	0.000386532	0.00010737	0.000300636
	d__Eukaryota; k__Fungi; p__Basidiomycota; c__Tremellomycetes; o__Filobasidiales; f__Piskurozymaceae; g__Solicoccozyma; s__Solicoccozyma_aeria	0.00300636	0.0244803	0.029677	0.0517308	0.0199493	0.0352817	0.0137004	0.0410582	0.0345087	0.0216028	0.0151392	0.0303213	0.000150318	0.000193266	0.000408005	0.00408005	0.0107155	0.00146023	0.0230845	0.0180381	0.0454389	0.0172865	0.0231919	0.0100283	0.0205076	0.0127555	0.0129703	0.00184676	0.000171792	0.00167497	0.0325331	0.0227839	0.0237932	0.0240079	0.0402422	0.0338	0.0324901	0.0347878	0.0799691	0.00158907	0.000837485	0.0011596	0.00345731	0.0084178	0.00208297	0.000579797	0.0011596	0.00103075
	d__Eukaryota; k__Fungi; p__Ascomycota; c__Dothideomycetes; o__Pleosporales; f__Didymellaceae; g__Didymella; s__Didymella_heteroderae	0.000794537	0.00691462	0.0353462	0.0230845	0.0307722	0.0430983	0.00498196	0.0172865	0.0288825	0.0157834	0.0205935	0.0243515	0.000257688	0.00139581	0.00122402	0.00743	0.0161484	0.00270572	0.0282812	0.0451168	0.0162773	0.0121972	0.017308	0.023922	0.0129918	0.00835338	0.0182529	0.000536849	0.000171792	0.00133139	0.030128	0.0971912	0.0101142	0.0509577	0.0164276	0.0108229	0.0136789	0.028861	0.0278088	0.000966329	0.0021474	0.00135286	0.00545439	0.0100713	0.00631335	0.00103075	0.00223329	0.00135286
	d__Eukaryota; k__Fungi; p__Ascomycota; c__Sordariomycetes; o__Hypocreales; f__Nectriaceae; g__Fusarium; s__Fusarium_commune	0.00285604	0.0136789	0.0224188	0.0278947	0.0147956	0.0194554	0.00674283	0.0245018	0.0200352	0.021839	0.0295052	0.029269	0.00208297	0.00800979	0.00225477	0.0131635	0.0114456	0.00760179	0.017308	0.00876138	0.0187253	0.018532	0.0532769	0.0354965	0.0228054	0.0221826	0.0497981	0.00152465	0.000858959	0.00824601	0.0140655	0.00560471	0.0105867	0.0165994	0.0245448	0.0182314	0.0148385	0.0199923	0.0164061	0.0025554	0.0128629	0.00612008	0.0186179	0.0159122	0.0141943	0.0056906	0.0021474	0.00657104
	d__Eukaryota; k__Fungi; p__Ascomycota; c__Pezizomycetes; o__Pezizales; f__Ascobolaceae; g__Ascobolus; s__Ascobolus_sp	0.000193266	0.00414448	0.047436	0.0324042	0.00225477	0.0450524	0.0157189	0.00818158	0.0219893	0.023922	0.0184032	0.0108444	0.000193266	0.000193266	0.000472427	0.00341436	0.00429479	0.00130991	0.0601486	0.00564765	0.0388894	0.0222256	0.0114242	0.000901907	0.0194554	0.256077	0.00730115	2.15e-05	0.000708641	0.000193266	0.0126267	0.0063563	0.0232993	0.0148385	0.0110591	0.0131206	0.0170718	0.00751589	0.0215813	0	0	0	0.00223329	0.00884728	0.00435922	0.000150318	0	0
	d__Eukaryota; k__Fungi; p__Ascomycota; c__Sordariomycetes; o__Sordariales; f__Chaetomiaceae; g__Chaetomium; s__Chaetomium_sp	0.000622745	0.0192836	0.01486	0.0228483	0.00558323	0.016492	0.00740852	0.0403281	0.0252534	0.0170933	0.00652809	0.0121543	2.15e-05	0.000429479	0.000150318	0.0113168	0.0143231	0.0072582	0.0201641	0.0089976	0.023106	0.0129059	0.0294838	0.0119181	0.0180596	0.00979213	0.0258332	0.00103075	0.000687167	0.00137433	0.0126482	0.00523965	0.011102	0.0209371	0.0153754	0.0158478	0.0126911	0.032168	0.0177375	0.0523965	0.00979213	0.00294193	0.0182099	0.035883	0.00657104	0.00150318	0.00124549	0.00118107
	d__Eukaryota; k__Fungi; p__Ascomycota; c__Dothideomycetes; o__Capnodiales; f__Cladosporiaceae; g__Cladosporium; s__Cladosporium_delicatulum	0.000128844	0.000515375	0.000944855	0.00979213	0.003715	0.00712936	0.0011596	0.0145594	0.00738705	0.000751589	0.00612008	0.00319962	0.000987803	0.00566913	0.00141728	0.0672565	0.0683731	0.117506	0.0129488	0.00511081	0.00219034	0.00545439	0.00375794	0.00448806	0.00429479	0.00120254	0.0489607	0.00225477	0.000450953	0.00375794	0.00100928	0.00599124	0.000794537	0.00337141	0.0275726	0.000708641	0.000429479	0.000665693	0.000558323	0.0215599	0.0153968	0.0123261	0.071809	0.071809	0.084543	0.0112953	0.0181885	0.0301709
	d__Eukaryota; k__Fungi; p__Ascomycota; c__Leotiomycetes; o__Thelebolales; f__Pseudeurotiaceae; g__Pseudogymnoascus; s__Pseudogymnoascus_sp	0.00103075	0.0117033	0.0249313	0.0245018	0.0202285	0.0242012	0.0047028	0.0216028	0.0167712	0.0176087	0.00848222	0.0195198	2.15e-05	0.000579797	2.15e-05	0.00199708	0.00382237	0.00109517	0.0192407	0.0188541	0.0190045	0.0102431	0.0157404	0.0165779	0.0180596	0.00831043	0.00446659	0.000536849	0	0.000279162	0.0231919	0.01486	0.0190474	0.037558	0.0176731	0.029269	0.0155257	0.0161699	0.013185	0.00317815	0.000816011	0.000816011	0.00296341	0.00614156	0.00118107	0.000493901	0.000794537	0.000472427
	d__Eukaryota; k__Fungi; p__Ascomycota; c__Pezizomycetes; o__Pezizales; f__Pyronemataceae; g__unclassified_f__Pyronemataceae; s__unclassified_f__Pyronemataceae	2.15e-05	0.00521818	0.000773063	0.00109517	0.00644219	0.00227624	0.00549734	0.010694	6.44e-05	0.0209586	0.00878285	0.00517523	0	8.59e-05	2.15e-05	0.00545439	0.000880433	0	0.120705	0.00573355	0.0341436	8.59e-05	0.00721526	0.000708641	0.00120254	0.0264345	0.0274652	0	2.15e-05	0.00032211	0.0542647	0.000450953	0.00747294	0.0117463	0.129724	0.00942707	0.0331129	0.00863254	0.0170503	0	0	0	0	0.00176087	0.00032211	0.00010737	4.29e-05	0
	d__Eukaryota; k__Fungi; p__Ascomycota; c__Sordariomycetes; o__Hypocreales; f__Nectriaceae; g__Gibberella; s__Gibberella_avenacea	0.000622745	0.00594829	0.0294838	0.0182529	0.0211304	0.0103505	0.00483164	0.0232778	0.0545439	0.0179522	0.0175872	0.013185	0.00010737	0.0015676	0.000515375	0.00311373	0.00624893	0.00180381	0.0077521	0.0196057	0.00758031	0.0132709	0.00730115	0.0388894	0.0115315	0.0264345	0.00779505	0.000665693	6.44e-05	0.000386532	0.0206794	0.00603419	0.0103075	0.0164061	0.00878285	0.00927676	0.0341651	0.029312	0.0178234	4.29e-05	0.000472427	0.000472427	0.00289899	0.00219034	0.00566913	0.000429479	0.000472427	0.000193266
	d__Eukaryota; k__Fungi; p__Ascomycota; c__Sordariomycetes; o__Sordariales; f__Lasiosphaeriaceae; g__Schizothecium; s__Schizothecium_sp	0.000257688	0.0132924	0.00663546	0.0223544	0.340126	0.0127985	0.00605566	0.0142587	0.00594829	0.0134642	0.00358615	0.0112953	0	2.15e-05	6.44e-05	0.0014817	0.00158907	0.000751589	0.0160411	0.0204003	0.00538997	0.00581945	0.00601271	0.00794537	0.0115315	0.00925528	0.0042089	0	0	6.44e-05	0.007838	0.0125193	0.0111879	0.014817	0.00773063	0.0137648	0.00530407	0.0182744	0.00856811	2.15e-05	0	8.59e-05	0.00178234	0.00438069	0.00103075	4.29e-05	0	0
	d__Eukaryota; k__Fungi; p__Ascomycota; c__Sordariomycetes; o__Microascales; f__Microascaceae; g__unclassified_f__Microascaceae; s__unclassified_f__Microascaceae	0.000730115	0.00951297	0.0112738	0.0148815	0.00395121	0.0178019	0.00708641	0.0273793	0.0120254	0.0178449	0.00908349	0.00629187	2.15e-05	0	0	0.00169644	0.00257688	0.000751589	0.0111235	0.014044	0.0135071	0.00614156	0.00878285	0.0128629	0.00588387	0.00884728	0.00450953	4.29e-05	2.15e-05	0	0.0534702	0.00680725	0.078423	0.0118107	0.0129918	0.0141299	0.0138078	0.0159766	0.00850369	0.000558323	0.000193266	2.15e-05	0.00150318	0.00581945	0.000429479	0.000150318	2.15e-05	0.00021474
	d__Eukaryota; k__Fungi; p__Basidiomycota; c__Agaricomycetes; o__Auriculariales; f__unclassified_o__Auriculariales; g__unclassified_o__Auriculariales; s__Auriculariales_sp	0	0	0	0.000386532	0	0	0.000150318	0.00380089	4.29e-05	0.000708641	0	0	0.00249098	0	6.44e-05	0.00350026	0.0047887	0.00453101	0	0	0	0.000193266	0.000343584	0	2.15e-05	0.000944855	0.00234066	0.00186824	0.0156116	0.00180381	0	0	4.29e-05	8.59e-05	2.15e-05	0.000343584	0	4.29e-05	0	0.00401563	0.204132	0.00648514	0.0452886	0.00231919	0.00994245	0.00609861	0.0427762	0.130304
	d__Eukaryota; k__Fungi; p__Ascomycota; c__Eurotiomycetes; o__Eurotiales; f__Aspergillaceae; g__Aspergillus; s__Aspergillus_calidoustus	0.00143876	0.0103505	0.0118751	0.0356468	0.0021474	0.00601271	0.00274867	0.00843927	0.0154183	0.0099854	0.0057765	0.00959887	0.000171792	6.44e-05	0.000966329	0.00139581	0.00154613	0.00109517	0.00438069	0.00601271	0.0137219	0.01486	0.00758031	0.0670847	0.0112524	0.00347878	0.003715	0.000408005	2.15e-05	0.000257688	0.0150747	0.00822453	0.00277014	0.0158048	0.0115745	0.0195413	0.00633482	0.0133139	0.0151606	0.000858959	0.00135286	0.000880433	0.00191118	0.00350026	0.0014817	0.0011596	0.000816011	0.000665693
	d__Eukaryota; k__Fungi; p__Basidiomycota; c__Agaricomycetes; o__Agaricales; f__Bolbitiaceae; g__Conocybe; s__Conocybe_deliquescens	0	0	0	2.15e-05	0	2.15e-05	0.580892	0.00642072	2.15e-05	0.000171792	0	0	0.00163202	2.15e-05	2.15e-05	0	2.15e-05	0.000171792	0	4.29e-05	0	4.29e-05	0	0	0	0	0	6.44e-05	0.000150318	4.29e-05	0	0	0	0	8.59e-05	0	0	0	0	0.000343584	2.15e-05	0.0212163	0	0	0.00150318	4.29e-05	0.0385673	0.000128844
	d__Eukaryota; k__Fungi; p__Ascomycota; c__Sordariomycetes; o__Sordariales; f__Chaetomiaceae; g__Chaetomium; s__unclassified_g__Chaetomium	0.000536849	0.00852517	0.0107585	0.0149244	0.00773063	0.0108873	0.0100928	0.0185965	0.0419387	0.0129918	0.0125623	0.0143876	2.15e-05	0.000171792	2.15e-05	0.00307078	0.00210445	0.000536849	0.0101357	0.0058624	0.0135501	0.00689315	0.00609861	0.00360763	0.00957739	0.00386531	0.00472427	0.00010737	0	6.44e-05	0.0123261	0.00588387	0.0176946	0.0114886	0.00846075	0.0130132	0.0188112	0.0195628	0.0356038	8.59e-05	0.000300636	0	0.00261983	0.00500344	0.000858959	6.44e-05	6.44e-05	4.29e-05
	d__Eukaryota; k__Fungi; p__Basidiomycota; c__Tremellomycetes; o__Cystofilobasidiales; f__Mrakiaceae; g__Tausonia; s__Tausonia_pullulans	0.00109517	0.00414448	0.0119825	0.0283242	0.00715083	0.00785947	0.00502491	0.00702199	0.0365702	0.0119395	0.00472427	0.0171792	2.15e-05	0.000257688	4.29e-05	0.0010737	0.00388679	0.00133139	0.00710789	0.0156116	0.00828895	0.0138722	0.00609861	0.00390826	0.0093197	0.00624893	0.00118107	0.00021474	0	0.000150318	0.00423037	0.0100069	0.014044	0.0204647	0.0148815	0.00800979	0.00667841	0.0241367	0.0107799	0.000558323	0.000408005	0.000558323	0.000944855	0.00135286	0.000880433	0	0.000236214	0.000279162
	d__Eukaryota; k__Fungi; p__Ascomycota; c__Sordariomycetes; o__Branch06; f__unclassified_o__Branch06; g__unclassified_o__Branch06; s__Branch06_sp	0.0351529	0.0641428	0.0389538	8.59e-05	2.15e-05	0	0.00377942	0.000386532	2.15e-05	0.000257688	0.000128844	0.00152465	0.00865401	0.00966329	0.00124549	0.003715	0.00427332	0.00283456	0.00236214	0.000279162	0.0115315	0.167196	0.00334994	0.0109732	0.00884728	0.00238361	0.0123046	0.0332847	0.00143876	0.0138078	0	0.000343584	2.15e-05	0.00216887	0.00571208	0.0202929	0	0.00152465	2.15e-05	0.00530407	0.00633482	0.00201855	0.00270572	0.0121543	0.000901907	0.00341436	0.00468133	0.00124549
	d__Eukaryota; k__Fungi; p__Ascomycota; c__Dothideomycetes; o__Pleosporales; f__Corynesporascaceae; g__Corynespora; s__unclassified_g__Corynespora	2.15e-05	0.00152465	0	0.00146023	2.15e-05	0.000429479	0.0010737	0.00184676	0.000880433	0.00103075	0.00182529	0.000773063	0.00109517	0.00032211	0.000150318	0.0061845	0.0047028	0.0406288	0.00010737	0.00161055	0.00150318	0.00135286	0.00193266	0.000816011	0.000837485	0.00126696	8.59e-05	0.00234066	0.00010737	4.29e-05	4.29e-05	0	0.000858959	0.00188971	0.000923381	0.000279162	0.000450953	0.00150318	0.000901907	0.00912644	0.0266277	0.207138	0.00440217	0.00523965	0.0311158	0.0219679	0.107348	0.00644219
	d__Eukaryota; k__Fungi; p__Ascomycota; c__Sordariomycetes; o__Hypocreales; f__Stachybotryaceae; g__Paramyrothecium; s__Paramyrothecium_viridisporum	0.000236214	0.00298488	0.0149888	0.00120254	0.000450953	0.00130991	0.000536849	0.00680725	0.00942707	0.00468133	0.00244803	0.00178234	0.00010737	0.00032211	0.000128844	0.004123	0.00614156	0.00163202	0.00423037	0.000622745	0.00137433	0.00530407	0.00762326	0.00161055	0.00996392	0.00279162	0.0975563	0.00113812	2.15e-05	0.00146023	0.00219034	0.000837485	0.00246951	0.00161055	0.00644219	0.00128844	0.0010737	0.00369352	0.00223329	0.00296341	0.000622745	0.00171792	0.00365058	0.0101142	0.00339289	0.000730115	0.000579797	0.00120254
	d__Eukaryota; k__Fungi; p__Ascomycota; c__Sordariomycetes; o__Glomerellales; f__Plectosphaerellaceae; g__Plectosphaerella; s__unclassified_g__Plectosphaerella	0.000171792	0.0032211	0.00631335	0.0109947	0.00219034	0.00631335	0.00178234	0.000858959	0.00515375	0.00858959	0.036291	0.00515375	0.000257688	0.000257688	0.00021474	0.0153109	0.0272934	0.00869696	0.00354321	0.00309225	0.00193266	0.00399416	0.00564765	0.00234066	0.00442364	0.00536849	0.015225	0.00124549	0.000128844	0.0010737	0.00620598	0.00414448	0.0057765	0.0147311	0.00498196	0.00111665	0.000579797	0.0140655	0.00386531	0.00249098	0.000665693	0.000987803	0.0104578	0.00944855	0.00414448	0.00210445	0.000644219	0.00219034
	d__Eukaryota; k__Fungi; p__Ascomycota; c__Sordariomycetes; o__Glomerellales; f__Plectosphaerellaceae; g__Plectosphaerella; s__Plectosphaerella_sp	0.000279162	0.00702199	0.00246951	0.00120254	0.00133139	0.00405858	0.000665693	0.00251245	0.00199708	0.00270572	0.00208297	0.00161055	0.00010737	8.59e-05	0.000128844	0.00592682	0.00758031	0.03715	0.00139581	0.000837485	0.00167497	0.00730115	0.0188541	0.00195413	0.00463838	0.00201855	0.0155257	0.00184676	4.29e-05	0.0011596	0.00257688	0.00781653	0.000837485	0.00249098	0.00523965	0.0134857	0.00124549	0.00375794	0.00173939	0.00163202	0.000193266	0.00347878	0.00663546	0.00352173	0.03919	0.00154613	0.000816011	0.00367205
	d__Eukaryota; k__Fungi; p__Mortierellomycota; c__Mortierellomycetes; o__Mortierellales; f__Mortierellaceae; g__Mortierella; s__Mortierella_alpina	8.59e-05	0.0030493	0.0172651	0.00489607	0.00356468	0.00848222	0.00423037	0.00588387	0.00435922	0.00556176	0.00448806	0.00732263	2.15e-05	0.00021474	0.00143876	0.0010737	0.00146023	0.000279162	0.00785947	0.00500344	0.0146023	0.00429479	0.00549734	0.00330699	0.00642072	0.0020615	0.00730115	4.29e-05	2.15e-05	0.000171792	0.0084178	0.00369352	0.00631335	0.00440217	0.00549734	0.0108658	0.0047028	0.0104578	0.00831043	0.000128844	0.000279162	6.44e-05	0.000644219	0.0016535	0.000493901	4.29e-05	0.000171792	0.00010737
	d__Eukaryota; k__Fungi; p__Basidiomycota; c__Agaricomycetes; o__Cantharellales; f__Cantharellales_fam_Incertae_sedis; g__Minimedusa; s__Minimedusa_sp	6.44e-05	0	0	0	0.000816011	0	0	0	0.00300636	0.00197561	0.000257688	0	0	0	4.29e-05	0.00173939	0	0.000128844	0.000622745	0.00124549	0.00294193	0.00143876	0.000816011	0.0440646	0.00266277	0.00234066	0.00599124	0	0	0	0.00375794	0.000236214	0	0	0.00197561	0	0	8.59e-05	0	0	0	0	0.0010737	0.000236214	0	2.15e-05	0	0
	d__Eukaryota; k__Fungi; p__Ascomycota; c__Sordariomycetes; o__Sordariales; f__Chaetomiaceae; g__Chaetomium; s__Chaetomium_jodhpurense	0.00010737	0.00311373	0.007838	0.0265848	0.00188971	0.00560471	0.00141728	0.0113168	0.00916939	0.0036291	0.00352173	0.00616303	6.44e-05	0	0.000150318	0.00105222	0.000773063	0.000279162	0.00440217	0.00560471	0.00517523	0.0105652	0.00405858	0.00358615	0.00605566	0.00307078	0.00130991	0.000365058	2.15e-05	0.000193266	0.00545439	0.00139581	0.00229772	0.00687167	0.00375794	0.00809569	0.0063563	0.00534702	0.00803127	0.000429479	8.59e-05	0.000386532	0.000773063	0.00167497	0.000515375	0.000128844	0.00010737	0.000171792
	d__Eukaryota; k__Fungi; p__Ascomycota; c__Sordariomycetes; o__Sordariales; f__unclassified_o__Sordariales; g__unclassified_o__Sordariales; s__unclassified_o__Sordariales	0.000171792	0.00188971	0.00453101	0.00266277	0.00249098	0.00970624	0.00697904	0.003715	0.00330699	0.00199708	0.00369352	0.00356468	0	0	0	0.00334994	0.00654956	0.000429479	0.00272719	0.00843927	0.00167497	0.00534702	0.00562618	0.00579797	0.0126267	0.00377942	0.00173939	0.000472427	0	0.000579797	0.00356468	0.00367205	0.00695757	0.00227624	0.0057765	0.00146023	0.00983508	0.00380089	0.00257688	0.000708641	0.00100928	0.000493901	0.0169859	0.00216887	0.026005	0.00259835	0.000365058	0.000622745
	d__Eukaryota; k__Fungi; p__Ascomycota; c__Sordariomycetes; o__Hypocreales; f__Nectriaceae; g__unclassified_f__Nectriaceae; s__unclassified_f__Nectriaceae	0.00504638	0.00296341	0.000751589	0.00541144	0.00521818	0.0057765	0.00208297	0.00476722	0.00594829	0.00558323	0.00648514	0.00541144	0.000579797	0.000236214	0.000536849	0.00511081	0.00468133	0.00146023	0.00438069	0.00459543	0.00292046	0.00549734	0.00983508	0.00846075	0.00538997	0.0067643	0.0106726	0.000708641	0.000150318	0.00182529	0.00427332	0.00446659	0.00242656	0.00427332	0.00459543	0.00339289	0.00390826	0.00431627	0.0032211	0.000794537	0.00234066	0.00113812	0.00631335	0.00268425	0.00463838	0.00208297	0.000644219	0.00212592
	d__Eukaryota; k__Fungi; p__Ascomycota; c__Dothideomycetes; o__Pleosporales; f__Didymellaceae; g__unclassified_f__Didymellaceae; s__unclassified_f__Didymellaceae	2.15e-05	0.000536849	0.00100928	0.00197561	0.00184676	0.0234281	0.000128844	0.0036291	0.00727968	0.00242656	0.00498196	0.00100928	2.15e-05	0.00010737	0.000365058	0.0094915	0.0047887	0.00225477	0.0079239	0.000665693	0.00139581	0.000794537	0.00173939	0.000730115	0.000536849	0.00120254	0.00448806	0.000150318	6.44e-05	0.00010737	0.00835338	0.0289254	0.00111665	0.00339289	0.00100928	0.000429479	0.00459543	0.00332847	0.00204003	0.00184676	0.000536849	0.000429479	0.00590534	0.00375794	0.0356683	0.000730115	0.00384384	0.00195413
	d__Eukaryota; k__Fungi; p__Ascomycota; c__Sordariomycetes; o__Hypocreales; f__Bionectriaceae; g__Clonostachys; s__unclassified_g__Clonostachys	4.29e-05	0.00010737	0.00171792	0.000279162	0.000236214	0.000279162	0.000171792	0.000386532	0.000171792	0.000279162	0.000279162	0.000150318	2.15e-05	6.44e-05	8.59e-05	0.0111665	0.00345731	0.147032	0.000257688	0.000193266	0.00208297	0.000236214	0.00021474	0.000601271	0.000601271	0.000150318	0.000236214	0.00010737	4.29e-05	0	0.000257688	0.000365058	0.000279162	0.000171792	0.000858959	0.0011596	0.000128844	0.000472427	0.00010737	0.00010737	0.00386531	0.00105222	0.0216028	0.0032211	0.00251245	0.00141728	0.000901907	0.00251245
	d__Eukaryota; k__Fungi; p__Ascomycota; c__Eurotiomycetes; o__Eurotiales; f__Aspergillaceae; g__Aspergillus; s__Aspergillus_minutus	0.000408005	0.00350026	0.00212592	0.00403711	0.000558323	0.00274867	0.00152465	0.00455248	0.00337141	0.0102216	0.00311373	0.000773063	0	2.15e-05	4.29e-05	0.000279162	0.000687167	0.000472427	0.000687167	0.00150318	0.00221182	0.00526112	0.00450953	0.0517952	0.00208297	0.00124549	0.00229772	0	2.15e-05	0.000128844	0.00191118	0.00392974	0.00191118	0.00397269	0.00300636	0.00517523	0.00292046	0.00560471	0.00423037	0.000644219	0.00010737	0.000493901	0.000558323	0.000944855	0.000257688	0.000279162	0.000450953	0.000257688
	d__Eukaryota; k__Fungi; p__Basidiomycota; c__Agaricomycetes; o__Cantharellales; f__Ceratobasidiaceae; g__Rhizoctonia; s__Rhizoctonia_sp	0	0	0.0265204	2.15e-05	0	0	0	0	0	0	4.29e-05	0.000279162	0.00130991	0.00169644	0.000386532	0.00796684	0.00186824	0.00803127	0.000171792	4.29e-05	8.59e-05	0	2.15e-05	0.00672135	0.00122402	0.00010737	0.00154613	0.000923381	2.15e-05	0.000193266	0	0	0	0	0.00021474	0.000150318	0	0	0.000236214	0.0119395	0.018167	0.00180381	0.0151177	0.0527401	0.00236214	0.00173939	0.000880433	0.000773063
	d__Eukaryota; k__Fungi; p__Ascomycota; c__Sordariomycetes; o__Microascales; f__Microascaceae; g__Cephalotrichum; s__Cephalotrichum_nanum	0.000236214	0.00274867	0.00831043	0.00530407	0.00654956	0.003715	0.000601271	0.00813864	0.00350026	0.00146023	0.0016535	0.00302783	0	0.000128844	0	0.000708641	0.00180381	0.000300636	0.00450953	0.0301065	0.00800979	0.000966329	0.00339289	0.00197561	0.00554028	0.00352173	0.00124549	0.000128844	0	0.00010737	0.00564765	0.00242656	0.00180381	0.0140869	0.00242656	0.00777358	0.00700051	0.00277014	0.00223329	0.00010737	2.15e-05	0	0.000858959	0.00124549	0.000171792	4.29e-05	2.15e-05	0.000128844
	d__Eukaryota; k__Fungi; p__Basidiomycota; c__Agaricomycetes; o__Cantharellales; f__Ceratobasidiaceae; g__Rhizoctonia; s__Rhizoctonia_bicornis	2.15e-05	0	0	4.29e-05	0	0	0	0	0	6.44e-05	0.000236214	2.15e-05	0.00324257	0.00120254	0.00137433	0.000515375	0.000687167	0.0114242	2.15e-05	0.0214954	2.15e-05	0.000708641	2.15e-05	0.00687167	0	0.00796684	0.00105222	0.000987803	0.000128844	0.000343584	0.000794537	0	0	0	0	0.00021474	0	0	2.15e-05	0.000665693	0.0103075	0.000150318	0.0200352	0	0.00100928	8.59e-05	0.00246951	0.00504638
	d__Eukaryota; k__Fungi; p__Basidiomycota; c__Agaricomycetes; o__Cantharellales; f__Ceratobasidiaceae; g__Rhizoctonia; s__Rhizoctonia_fragariae	0	0	0	0	0	0.000171792	0	0	0	0	0.000236214	0	0.00197561	0.000171792	0.00113812	0.00010737	0.00416595	0.00465985	0	0	0	0.000257688	0	8.59e-05	0	2.15e-05	6.44e-05	0.00109517	0	0.00010737	0	0	6.44e-05	0	0	0	0	0	0	0.00302783	0.000257688	0	0	0	0	0.0133568	0.000472427	0.0077521
	d__Eukaryota; k__Fungi; p__Ascomycota; c__Pezizomycetes; o__Pezizales; f__Pyronemataceae; g__Cheilymenia; s__Cheilymenia_theleboloides	4.29e-05	0	0.00564765	0	0	0.0107585	0	0.00689315	0.00895465	0	0.00111665	0	0	0	0	0.00100928	0.000515375	0	0.012004	0.00916939	0	0	0.0110376	0.000193266	0	4.29e-05	0.000708641	0	0	0	0	0.000558323	0.0556176	0	4.29e-05	0	0.000773063	0	0	0	0	0	0.00021474	0.00858959	0	0	0	0
	d__Eukaryota; k__Fungi; p__Mucoromycota; c__Mucoromycetes; o__Mucorales; f__Rhizopodaceae; g__Rhizopus; s__Rhizopus_arrhizus	0.00010737	0.00176087	0.0164061	0.00485312	0.00109517	0.00465985	0.00188971	0.00268425	0.0030493	0.00124549	0.00163202	0.00113812	2.15e-05	0.000386532	0.000365058	0.000279162	0.000558323	8.59e-05	0.00328552	0.000515375	0.00302783	0.000730115	0.00173939	0.00251245	0.00377942	0.00171792	0.000687167	2.15e-05	6.44e-05	0.000365058	0.00350026	0.00193266	0.00236214	0.00358615	0.00109517	0.00414448	0.0147526	0.00204003	0.0115101	0.00010737	6.44e-05	0	0.000472427	0.000128844	8.59e-05	2.15e-05	2.15e-05	0.000171792
	d__Eukaryota; k__Fungi; p__Ascomycota; c__Sordariomycetes; o__Sordariales; f__Lasiosphaeriaceae; g__unclassified_f__Lasiosphaeriaceae; s__unclassified_f__Lasiosphaeriaceae	0	0.000408005	0.000987803	0.000751589	0.0026413	0.00790242	4.29e-05	0.00021474	0.00163202	0.000365058	0.00010737	0.00408005	0	0	0	0.000987803	0.000365058	0.00021474	0.00133139	0.000665693	0.00504638	0.000343584	0.00350026	0.000751589	0.000515375	0.00111665	0.0537494	0	2.15e-05	0	0.00418742	0.000279162	0.00573355	0.00268425	0.00208297	0.00315667	0.000579797	0.00173939	0.00865401	2.15e-05	0	0	0.00377942	0.00137433	0.000751589	4.29e-05	2.15e-05	0.00010737
	d__Eukaryota; k__Fungi; p__Mucoromycota; c__Mucoromycetes; o__Mucorales; f__Mucoraceae; g__Actinomucor; s__Actinomucor_sp	4.29e-05	0.000987803	0.00139581	0.000601271	0.000730115	0.000816011	0.000236214	0.000343584	0.000343584	0.00143876	0.00347878	0.00981361	0	0.00455248	0.0796684	0.000644219	0.000193266	2.15e-05	0.00244803	0.00182529	0.00650661	0.000601271	0.00682872	0.000751589	0.000837485	0.000236214	0.0030493	0.000193266	0.000128844	0.000708641	0.000622745	0.00032211	0.0011596	0.000622745	0.000923381	0.000365058	0.00186824	0.00229772	0.00225477	0	0	8.59e-05	0.000171792	0.000257688	0	6.44e-05	0	0
	d__Eukaryota; k__Fungi; p__Ascomycota; c__Sordariomycetes; o__Sordariales; f__Chaetomiaceae; g__Chaetomidium; s__Chaetomidium_leptoderma	4.29e-05	0.000515375	0.00124549	0.000236214	0.0385243	0.00309225	0.000150318	4.29e-05	2.15e-05	0.00534702	0.000515375	0.000858959	0	0	0	0.000536849	0.000365058	8.59e-05	0.000923381	0.00225477	0.00193266	0.00279162	0.000493901	0.000644219	0.0030493	0.0077521	0.000193266	0	0	0	0.00113812	0.00109517	6.44e-05	0.000773063	0.000687167	0.00433774	0.000901907	0.00257688	0.00513228	0	0	0	0.000128844	0.000365058	0.000450953	4.29e-05	0	0
	d__Eukaryota; k__Fungi; p__Ascomycota; c__Sordariomycetes; o__Glomerellales; f__Plectosphaerellaceae; g__Gibellulopsis; s__unclassified_g__Gibellulopsis	0.000128844	0.000343584	0.000987803	0.000944855	0.00639924	0.00341436	0.000472427	0.00259835	0.000665693	0.000773063	0.00169644	0.000408005	0	0	2.15e-05	0.00330699	0.0254896	0.000816011	0.00100928	0.000386532	0.00109517	0.00133139	0.00100928	0.00109517	0.000987803	0.000966329	0.00332847	0.000558323	4.29e-05	0.000236214	0.00184676	0.0455463	0.00124549	0.000901907	0.0020615	0.00111665	0.000150318	0.00382237	0.000558323	0.000343584	6.44e-05	0.000236214	0.000429479	0.000644219	0.000558323	0.00021474	0.000386532	0.000408005
	d__Eukaryota; k__Fungi; p__Ascomycota; c__Sordariomycetes; o__Hypocreales; f__Hypocreales_fam_Incertae_sedis; g__Fusariella; s__unclassified_g__Fusariella	8.59e-05	0.00143876	0.004123	0.000858959	0.000429479	0.00274867	4.29e-05	0.00210445	0.00120254	0.00193266	8.59e-05	0.000858959	0.00021474	0	0	0.000558323	0.00113812	0.00298488	8.59e-05	0.000171792	2.15e-05	0.000944855	0.00169644	0.00854664	0.0021474	0.000816011	0.00702199	2.15e-05	4.29e-05	0.000150318	0.00397269	0.00021474	2.15e-05	0.00154613	0.0011596	0.000365058	8.59e-05	2.15e-05	4.29e-05	0	0	2.15e-05	0.000601271	0.0014817	0.000150318	8.59e-05	0.000128844	0.000171792
	d__Eukaryota; k__Fungi; p__Ascomycota; c__Dothideomycetes; o__Capnodiales; f__Mycosphaerellaceae; g__Cercospora; s__Cercospora_beticola	0	0.0032211	8.59e-05	0.00352173	0.000150318	0.00223329	6.44e-05	0.00195413	0.000708641	0.00118107	4.29e-05	0.000193266	4.29e-05	0	4.29e-05	0.00369352	0.00382237	0.0032211	0.00639924	0.00377942	8.59e-05	0.00365058	0.00474575	0.000708641	0.000966329	0.00629187	0.00377942	0.000536849	0.000193266	0.00178234	0.000236214	0.000536849	0.000343584	0.000193266	0.000558323	0.00010737	0	0.00137433	0.000579797	0.00111665	0.000408005	0.00021474	0.00261983	0.00936265	0.00395121	0.000365058	0.00010737	0.00161055
	d__Eukaryota; k__Fungi; p__Ascomycota; c__Pezizomycetes; o__Pezizales; f__Pezizaceae; g__Oedocephalum; s__Oedocephalum_nayoroense	2.15e-05	0.0191548	0.000279162	0.000150318	0.0126482	0	0.000386532	0.000128844	0.000257688	8.59e-05	0	0.00289899	0	0	0	6.44e-05	0.000236214	2.15e-05	0.0338645	0.00010737	0.0047028	0.00513228	0.00021474	2.15e-05	0.000128844	0.00554028	8.59e-05	4.29e-05	0	0	8.59e-05	0.00236214	0.00010737	0.000193266	0.000193266	6.44e-05	6.44e-05	0.000300636	0	2.15e-05	0	0	0.00307078	2.15e-05	0.000901907	0	0	2.15e-05
	d__Eukaryota; k__Fungi; p__Chytridiomycota; c__unclassified_p__Chytridiomycota; o__unclassified_p__Chytridiomycota; f__unclassified_p__Chytridiomycota; g__unclassified_p__Chytridiomycota; s__unclassified_p__Chytridiomycota	0.000150318	0.00403711	0.00113812	0.000128844	0.000236214	0.000171792	0.000773063	0.00111665	0.000773063	6.44e-05	2.15e-05	0.00032211	0	8.59e-05	0	0.000751589	0.00032211	0.00010737	2.15e-05	8.59e-05	0.00032211	0.0010737	0.000644219	0.000193266	0.000880433	0.000257688	0.00459543	8.59e-05	0	0.00010737	0.00010737	0.000193266	0.00032211	0.0011596	0.0107155	0.000515375	0.000128844	0.00122402	0.000171792	6.44e-05	0	0.000128844	0.000708641	0.00010737	8.59e-05	0	0.000150318	0
	d__Eukaryota; k__Fungi; p__Ascomycota; c__Sordariomycetes; o__Glomerellales; f__Glomerellaceae; g__Colletotrichum; s__Colletotrichum_truncatum	0.000128844	0.000816011	0	2.15e-05	0	0.000300636	0	0.000128844	6.44e-05	0	0	0.000171792	0	0	0	0.00367205	0.00204003	0.00459543	0	8.59e-05	0	0.0133139	0.0285604	0.00180381	0.00135286	0.000279162	0.00199708	0.000128844	4.29e-05	0.000365058	0	0	8.59e-05	0.000644219	0.00167497	4.29e-05	0	0.000128844	2.15e-05	2.15e-05	4.29e-05	2.15e-05	0.0032211	0.00315667	0.00122402	0	2.15e-05	2.15e-05
	d__Eukaryota; k__Fungi; p__Ascomycota; c__Sordariomycetes; o__Hypocreales; f__Nectriaceae; g__Fusarium; s__Fusarium_delphinoides	0.00010737	0.000150318	8.59e-05	0.000257688	0.000150318	0.000450953	0.000128844	0.00113812	0.000193266	0.000515375	0.000365058	0.000279162	2.15e-05	2.15e-05	0	2.15e-05	0.000128844	2.15e-05	0.000150318	0.000128844	0.000794537	0.000236214	0.000343584	6.44e-05	6.44e-05	0.000193266	0.00629187	0	4.29e-05	0.000300636	0.00010737	0.100412	0.000279162	0.000751589	0.000773063	0.000536849	6.44e-05	0.000300636	0	0	2.15e-05	2.15e-05	0.000128844	0.00021474	2.15e-05	0	2.15e-05	4.29e-05
	d__Eukaryota; k__Fungi; p__Chytridiomycota; c__unclassified_p__Chytridiomycota; o__unclassified_p__Chytridiomycota; f__unclassified_p__Chytridiomycota; g__unclassified_p__Chytridiomycota; s__Chytridiomycota_sp	2.15e-05	0.00010737	0.00118107	0.00972771	0.000923381	0.00186824	0.00010737	0.00109517	0.000150318	0.000944855	0.000794537	0.000493901	2.15e-05	0	0.000128844	6.44e-05	0.000236214	0	0.000730115	0.00397269	0.000343584	0.000493901	0.000150318	0.000150318	0.000300636	0.000193266	0.000128844	0	2.15e-05	0.00021474	0.000880433	0.000279162	0.00390826	0.000450953	0.000236214	0.000365058	0.00279162	0.00345731	0.00483164	0	0	2.15e-05	0	0	0	0	0	0
	d__Eukaryota; k__Fungi; p__Ascomycota; c__Eurotiomycetes; o__Eurotiales; f__Aspergillaceae; g__Penicillium; s__unclassified_g__Penicillium	6.44e-05	0.00126696	0.00195413	0.000966329	2.15e-05	0.00113812	0.000386532	0.00130991	0.00150318	0.00178234	0.00517523	0.00517523	0.00229772	0.00408005	0.000450953	0.000429479	0.000429479	0.000193266	0.00238361	6.44e-05	0.00242656	0.00401563	0.0020615	0.00118107	0.000708641	0.00146023	0.0011596	0.000944855	0.00010737	0.000128844	0.000708641	0.000386532	0.000493901	0.000257688	0.000622745	0.00212592	0.000472427	0.00122402	0.000472427	0.000408005	0.000579797	0.000128844	0.000128844	0.0010737	0.000150318	0.000300636	0.000665693	0.000472427
	d__Eukaryota; k__Fungi; p__Basidiomycota; c__Agaricomycetes; o__Cantharellales; f__Ceratobasidiaceae; g__Thanatephorus; s__Thanatephorus_cucumeris	0	0	2.15e-05	0	0	2.15e-05	2.15e-05	0	8.59e-05	0	0.000794537	2.15e-05	0.000193266	0	0	0	0.000923381	0.00755884	0	0	0.000193266	2.15e-05	0	8.59e-05	2.15e-05	2.15e-05	0.00126696	0	2.15e-05	0.000193266	0	0	0	0	0.000644219	0	0	0	0	0	0	0	2.15e-05	0.000236214	0	0.000257688	0	0.0108229
	d__Eukaryota; k__Fungi; p__Basidiomycota; c__Agaricomycetes; o__Agaricales; f__Psathyrellaceae; g__Coprinellus; s__Coprinellus_bisporus	0	0	0	0	0	2.15e-05	0	0	0	0	0	4.29e-05	0	0	0	0	0	8.59e-05	0	0	0	0	0	0	0	0	0	0	0	0	0	0	0	0	0	0	0	0	0	0	0	0	0	0	0	0	0	0
	d__Eukaryota; k__Fungi; p__Ascomycota; c__Dothideomycetes; o__Pleosporales; f__Periconiaceae; g__Periconia; s__Periconia_byssoides	0	0	0.000558323	6.44e-05	8.59e-05	0.000171792	0.000858959	0.0140225	0.00186824	0	2.15e-05	4.29e-05	0	0	0	0.00530407	0.00124549	0.00135286	4.29e-05	6.44e-05	8.59e-05	0.000193266	0.00229772	4.29e-05	0.00010737	0.00010737	0.000257688	4.29e-05	4.29e-05	4.29e-05	6.44e-05	0	0.000171792	0	4.29e-05	6.44e-05	0	4.29e-05	2.15e-05	0.000493901	0.000128844	0.00021474	0.00339289	0.0062704	0.000816011	0.00105222	0.000171792	0.000837485
	d__Eukaryota; k__Fungi; p__Basidiomycota; c__Tremellomycetes; o__Tremellales; f__Bulleribasidiaceae; g__Hannaella; s__Hannaella_oryzae	2.15e-05	0.000171792	0	0	0.000450953	0.00010737	0.000257688	0.00135286	0.000493901	0	0	0.00010737	0	0	2.15e-05	0.010694	0.00594829	0.00431627	6.44e-05	0	2.15e-05	0.000450953	0.000708641	0.000171792	0.000300636	0.000257688	0.00124549	0.00113812	0.00021474	0.000558323	2.15e-05	0.00010737	0.00021474	0.000171792	0.000150318	4.29e-05	0	0	0	0.00397269	0.00182529	0.00225477	0.00386531	0.00736557	0.00435922	0.00279162	0.00403711	0.00828895
	d__Eukaryota; k__Fungi; p__Ascomycota; c__Sordariomycetes; o__Sordariales; f__Lasiosphaeriaceae; g__Schizothecium; s__unclassified_g__Schizothecium	4.29e-05	0.00246951	0.00109517	0.000300636	0.0124549	0.00180381	0.000558323	0.00201855	0.000622745	0.000622745	0.00152465	0.00124549	0	2.15e-05	0	0.000558323	0.000343584	8.59e-05	0.00231919	0.00105222	0.000901907	0.00109517	0.00150318	0.000128844	0.00161055	0.000858959	0.000408005	2.15e-05	0	6.44e-05	0.00130991	0.00674283	0.00154613	0.000730115	0.00103075	0.00195413	0.000472427	0.00191118	0.0010737	2.15e-05	0.000515375	0	0.000257688	0.000858959	0.000171792	0.000236214	0	2.15e-05
	d__Eukaryota; k__Fungi; p__Chytridiomycota; c__Rhizophlyctidomycetes; o__Rhizophlyctidales; f__Rhizophlyctidaceae; g__Rhizophlyctis; s__Rhizophlyctis_sp	0	6.44e-05	0.000193266	0.000150318	0.00266277	0.0052826	0	6.44e-05	0.000236214	0.000773063	0.00234066	0.000257688	0	0	0	0.0015676	0.0010737	0.00360763	4.29e-05	0.0026413	0.00021474	0.00169644	0.000365058	6.44e-05	0.000386532	0.000128844	0.000515375	0	0	0	0.00229772	0.00032211	0	0.000987803	0.00500344	0.000128844	0.000300636	0.00468133	0.000472427	0	0.000150318	0	0.000128844	0.00257688	0	0	0	0
	d__Eukaryota; k__Fungi; p__Basidiomycota; c__Agaricomycetes; o__Cantharellales; f__Ceratobasidiaceae; g__Waitea; s__unclassified_g__Waitea	0	0	0	0.0190689	0.000150318	0	0	0	0.0525039	0	0.000279162	0	0	8.59e-05	6.44e-05	0	0	0	0	0	0	0.000193266	0	0	0	0	0.00152465	0	0	0	0	0	0	0.00272719	0	2.15e-05	0	0	0	0	0	0	0.003715	0	0	0	0	0
	d__Eukaryota; k__Fungi; p__Ascomycota; c__Sordariomycetes; o__Magnaporthales; f__Magnaporthaceae; g__Mycoleptodiscus; s__Mycoleptodiscus_terrestris	0	0	0.000193266	0	0	0	0	0	0	0	0	0	0	0	0	0.00225477	0.000901907	0.0666767	0	0	0	0	0	0	0	0	0.000236214	0	0	2.15e-05	0	0	0	0	2.15e-05	2.15e-05	0	0	0	0.00184676	0.000150318	0	0.00109517	0.00564765	4.29e-05	0.000171792	0	0
	d__Eukaryota; k__Fungi; p__Glomeromycota; c__Glomeromycetes; o__Glomerales; f__Glomeraceae; g__Funneliformis; s__Funneliformis_sp	0	0.00010737	0.000858959	0	0	0	0	0	2.15e-05	0.000171792	0.00208297	0.015676	0.000579797	0.000816011	4.29e-05	4.29e-05	0.000536849	6.44e-05	0.00126696	8.59e-05	0.00732263	0.000687167	0.000128844	0.000665693	0	0.00135286	0.00139581	0.00010737	8.59e-05	0.00021474	0	2.15e-05	0.00300636	0	0.00700051	0.00103075	0	0.000493901	4.29e-05	2.15e-05	6.44e-05	6.44e-05	0	2.15e-05	0.000343584	0	0.000171792	0
	d__Eukaryota; k__Fungi; p__Basidiomycota; c__Tremellomycetes; o__Tremellales; f__Bulleribasidiaceae; g__Hannaella; s__Hannaella_luteola	0	0	4.29e-05	0	0	0	4.29e-05	0.000386532	0.000279162	0	4.29e-05	0	0	0	6.44e-05	0.0168141	0.00227624	0.00403711	4.29e-05	0	0.000128844	0	2.15e-05	4.29e-05	2.15e-05	0	0.000236214	0.000150318	0	8.59e-05	0	0	0	2.15e-05	0	6.44e-05	0	0	0	0.00197561	0.00311373	0.00261983	0.00674283	0.00195413	0.000601271	0.000837485	0.0164276	0.00270572
	d__Eukaryota; k__Fungi; p__Ascomycota; c__Sordariomycetes; o__Sordariales; f__Lasiosphaeriaceae; g__Podospora; s__Podospora_communis	0	0.000343584	0	0	0	0	0	0	0	2.15e-05	2.15e-05	0	0	0	0	2.15e-05	0.060664	8.59e-05	0	0	0	0	4.29e-05	0	0	2.15e-05	4.29e-05	0.00010737	0.00010737	0	0	0	0	0	0	0	0	0	0	0	0	0	0	0	0.00246951	0	0	0.00279162
	d__Eukaryota; k__Fungi; p__Ascomycota; c__Sordariomycetes; o__Xylariales; f__Xylariaceae; g__Podosordaria; s__Podosordaria_tulasnei	0	0	0	0	0	0	0	0	0	0	0	0	0	0	0	0	0	0	0	0	0	0	0	0	0	0	2.15e-05	0	0	0	0	2.15e-05	0	0	0	0	0	0	0	0	0	0	0	0	0	0	0	0
	d__Eukaryota; k__Fungi; p__Ascomycota; c__Dothideomycetes; o__Pleosporales; f__Pleosporales_fam_Incertae_sedis; g__Monodictys; s__unclassified_g__Monodictys	8.59e-05	0.00317815	0	0	0.00010737	0	0.00154613	0	0	0.000751589	0.00152465	0	0	0	0	0	0.000644219	0.000365058	0	0	0.0105652	0	2.15e-05	4.29e-05	0.0046169	0.000730115	0.000408005	0	0	0.000128844	0	0.00356468	0	0.0015676	0	0	0	0.0134212	0.000429479	0	0	0	0.00032211	0	0.000193266	2.15e-05	0	0
	d__Eukaryota; k__Fungi; p__Ascomycota; c__Dothideomycetes; o__Pleosporales; f__Sporormiaceae; g__unclassified_f__Sporormiaceae; s__unclassified_f__Sporormiaceae	2.15e-05	0.00139581	0	0.00146023	0	0	8.59e-05	0.00169644	0.000794537	0.0268639	0	0.000171792	0	0	2.15e-05	4.29e-05	0	0.000128844	2.15e-05	0.000773063	0.00244803	0.000257688	0.000193266	2.15e-05	6.44e-05	0.000493901	4.29e-05	0	0	0	0	0.000128844	0	0.000644219	0.000730115	0.000450953	0	0.0016535	0.00032211	0	0	0	0.00100928	4.29e-05	0.000128844	0	0	0
	d__Eukaryota; k__Fungi; p__Ascomycota; c__Sordariomycetes; o__Diaporthales; f__Diaporthaceae; g__Diaporthe; s__Diaporthe_longicolla	0	8.59e-05	0	0	0	2.15e-05	2.15e-05	0.00010737	2.15e-05	0.000257688	0	4.29e-05	0	0	0	0.000665693	0.000687167	0.0178234	0	0.00010737	0	0.000773063	0.00216887	0.00021474	0.000257688	0.000343584	0.000579797	0.00607714	6.44e-05	6.44e-05	0	6.44e-05	0	0.00173939	8.59e-05	0	0	0.000171792	0	0.00846075	0.00021474	4.29e-05	0.00135286	0.000708641	0.000257688	2.15e-05	2.15e-05	0.00944855
	d__Eukaryota; k__Fungi; p__Basidiomycota; c__Agaricomycetes; o__unclassified_c__Agaricomycetes; f__unclassified_c__Agaricomycetes; g__unclassified_c__Agaricomycetes; s__unclassified_c__Agaricomycetes	0	0.000944855	0.000408005	0.000150318	0.00010737	0.000279162	0.00032211	0.0149888	0.00010737	0.000644219	0.00010737	0.00032211	0	0	0	0.00010737	2.15e-05	0.000128844	0.000429479	0.000279162	0.00135286	0.000150318	0.000128844	0.000708641	0.000128844	0.000150318	0.00010737	0	0	0	0.00689315	0	0.000708641	0.000644219	0.0014817	4.29e-05	0.000150318	0.00395121	8.59e-05	0.000343584	0	0	0.000429479	0.000515375	0.000450953	0	0	6.44e-05
	d__Eukaryota; k__Fungi; p__Ascomycota; c__Dothideomycetes; o__Botryosphaeriales; f__Botryosphaeriaceae; g__Macrophomina; s__Macrophomina_phaseolina	0	0.000343584	2.15e-05	0	0	4.29e-05	0	4.29e-05	0.000236214	0	0	0.000708641	0.00010737	0.000150318	0.000386532	0.000300636	0.00405858	0.00266277	4.29e-05	0	0	0.0015676	0	0	2.15e-05	0	0	0.00010737	2.15e-05	0.000128844	2.15e-05	2.15e-05	0	2.15e-05	0	0	0	2.15e-05	0	0.00251245	0.000450953	0.00294193	0.000128844	0.00169644	0.00103075	6.44e-05	0.00564765	0.000429479
	d__Eukaryota; k__Fungi; p__Ascomycota; c__Sordariomycetes; o__Hypocreales; f__Nectriaceae; g__Fusarium; s__Fusarium_nematophilum	0	0.000365058	0.00103075	0.000236214	0.000171792	0	0	0.000279162	0.000450953	0.00021474	6.44e-05	8.59e-05	0.000236214	0.000579797	0.00010737	0.000816011	0.00229772	0.000450953	0.00010737	2.15e-05	0.000171792	0.000128844	0.000128844	0.000171792	0.000150318	2.15e-05	0.000837485	0.000644219	8.59e-05	0.000257688	0.00010737	0	2.15e-05	2.15e-05	6.44e-05	0.00330699	0.000171792	6.44e-05	0.000515375	0.000536849	0.00296341	0.0025554	0.00208297	0.000365058	0.00161055	0.0025554	0.0122831	0.0016535
	d__Eukaryota; k__Fungi; p__Mortierellomycota; c__Mortierellomycetes; o__Mortierellales; f__Mortierellaceae; g__Mortierella; s__Mortierella_ambigua	2.15e-05	0.000128844	0.00141728	0.000128844	2.15e-05	6.44e-05	0.000558323	0.000429479	0.00021474	0.000966329	0.000601271	0.000193266	6.44e-05	0	0.00032211	0.00154613	0.00118107	0.000128844	0.000773063	0.000257688	0.00109517	0.000429479	0.00242656	0.0168785	0.000171792	0.000236214	0.00120254	6.44e-05	8.59e-05	0.000751589	4.29e-05	6.44e-05	2.15e-05	4.29e-05	0.00122402	0.00298488	0.000365058	0.0010737	0.000429479	0.000472427	0.00010737	0.000386532	0.00010737	0.000515375	2.15e-05	0.000150318	4.29e-05	8.59e-05
	d__Eukaryota; k__Fungi; p__Ascomycota; c__Dothideomycetes; o__Pleosporales; f__Phaeosphaeriaceae; g__Paraphoma; s__Paraphoma_radicina	0	0.0112738	0.00021474	0.00021474	0.000193266	0.000343584	8.59e-05	0.000472427	0.00242656	0.000171792	0.000236214	6.44e-05	0.000730115	4.29e-05	0	0.000128844	0.00758031	0.000665693	0.000150318	8.59e-05	0.000493901	0.000365058	6.44e-05	6.44e-05	6.44e-05	0.000558323	0.000150318	0.00010737	0.00032211	0.00113812	0.000257688	8.59e-05	0.00021474	6.44e-05	6.44e-05	4.29e-05	6.44e-05	0.000493901	0.000343584	0.000601271	0.00103075	0.0014817	0.000687167	0.00021474	8.59e-05	0.00476722	0.000837485	0.000365058
	d__Eukaryota; k__Fungi; p__Ascomycota; c__Sordariomycetes; o__Sordariales; f__Lasiosphaeriaceae; g__Cladorrhinum; s__Cladorrhinum_bulbillosum	0	0.00143876	0.00152465	0.000279162	0.000193266	0.000408005	2.15e-05	0.000429479	0.000665693	0.000150318	6.44e-05	0.000730115	0	0	0	0.000536849	0.000730115	0	0.00270572	0.00010737	0.000450953	2.15e-05	0.000150318	6.44e-05	0.00253393	0.000386532	0.000236214	0	2.15e-05	0	0.00227624	0.000257688	0	0.00010737	0.00118107	0.000472427	0.000816011	0.000343584	0	0.000171792	0	0.00103075	0.000150318	2.15e-05	4.29e-05	0	0	0
	d__Eukaryota; k__Fungi; p__Ascomycota; c__Laboulbeniomycetes; o__Pyxidiophorales; f__Pyxidiophoraceae; g__Pyxidiophora; s__Pyxidiophora_arvernensis	0	2.15e-05	6.44e-05	2.15e-05	0	2.15e-05	2.15e-05	0	0	0.00143876	0	0	0	0	0	0.00566913	0.00113812	0.00105222	2.15e-05	0.00032211	0.000365058	0.000257688	8.59e-05	0.000880433	0	6.44e-05	6.44e-05	0.000150318	0	6.44e-05	0	0	0.000171792	0	0	4.29e-05	0	0.000944855	0	0.0224188	0.00234066	0.00193266	0.000408005	0.000579797	0.000365058	0.00161055	0.00021474	0.000408005
	d__Eukaryota; k__Fungi; p__Basidiomycota; c__Agaricomycetes; o__Tremellodendropsidales; f__unclassified_o__Tremellodendropsidales; g__unclassified_o__Tremellodendropsidales; s__Tremellodendropsidales_sp	0	2.15e-05	0	0	0	0	0	0	0	0	0	0	0	0	0	0	4.29e-05	0.0156545	0	0	0	0	0	0	0	0	0	0.000365058	2.15e-05	2.15e-05	0	0	0	0	2.15e-05	0	0	4.29e-05	0	0.00199708	2.15e-05	0.0114456	4.29e-05	0.00358615	0.00270572	0.00130991	0.00562618	0.000171792
	d__Eukaryota; k__Fungi; p__Ascomycota; c__Sordariomycetes; o__Xylariales; f__unclassified_o__Xylariales; g__unclassified_o__Xylariales; s__unclassified_o__Xylariales	2.15e-05	0	0.000171792	0.000128844	0.00021474	0	4.29e-05	0.000257688	6.44e-05	4.29e-05	2.15e-05	0.000257688	2.15e-05	0	0	0.00163202	0.000987803	0.0105652	0.000128844	0.00010737	0.000150318	8.59e-05	0.000150318	6.44e-05	8.59e-05	4.29e-05	4.29e-05	6.44e-05	2.15e-05	0	8.59e-05	6.44e-05	8.59e-05	6.44e-05	0.00010737	0.000150318	2.15e-05	0.000150318	4.29e-05	0.000708641	0.000773063	0.00109517	0.000751589	0.00575503	0.00317815	0.00251245	0.00120254	0.000923381
	d__Eukaryota; k__Fungi; p__Ascomycota; c__Dothideomycetes; o__Tubeufiales; f__Tubeufiaceae; g__Helicoma; s__Helicoma_sp	4.29e-05	0	0	0	0	0	0	0.000579797	8.59e-05	2.15e-05	0.0346805	0	2.15e-05	0	0.000150318	4.29e-05	0	0	0	2.15e-05	0.00010737	0	4.29e-05	2.15e-05	2.15e-05	0	0.000128844	0	0	2.15e-05	2.15e-05	0	4.29e-05	0	0	0.00010737	4.29e-05	0.000128844	0.00010737	0	0	0	0	0.00199708	0	0.00021474	0	0
	d__Eukaryota; k__Fungi; p__Ascomycota; c__Sordariomycetes; o__Sordariales; f__Lasiosphaeriaceae; g__Apodus; s__unclassified_g__Apodus	0	0	0.000193266	2.15e-05	0	0	4.29e-05	0	0	0	0	0	0	0	0	0.000386532	0.00334994	0	0	0	4.29e-05	6.44e-05	0	0	0	0	0	0	0	0	0	0	0	0	2.15e-05	0.000472427	0	0.000901907	0	0	0	0	2.15e-05	0	0	0	0.000193266	2.15e-05
	d__Eukaryota; k__Fungi; p__Rozellomycota; c__unclassified_p__Rozellomycota; o__unclassified_p__Rozellomycota; f__unclassified_p__Rozellomycota; g__unclassified_p__Rozellomycota; s__Rozellomycota_sp	0	4.29e-05	0	4.29e-05	0	0	0	0	8.59e-05	2.15e-05	0	0	0	0	2.15e-05	2.15e-05	0	0	2.15e-05	0	2.15e-05	4.29e-05	0.000171792	0	2.15e-05	0	0	0	0	0	4.29e-05	0	2.15e-05	0.00010737	4.29e-05	2.15e-05	0	0.023063	0	2.15e-05	0.000193266	6.44e-05	2.15e-05	6.44e-05	2.15e-05	0.000687167	0.000365058	2.15e-05
	d__Eukaryota; k__Fungi; p__Ascomycota; c__Dothideomycetes; o__Pleosporales; f__unclassified_o__Pleosporales; g__unclassified_o__Pleosporales; s__unclassified_o__Pleosporales	2.15e-05	4.29e-05	0	0.00010737	6.44e-05	2.15e-05	4.29e-05	0	4.29e-05	8.59e-05	2.15e-05	0	0	0	2.15e-05	0.00021474	6.44e-05	0	0	0	0	4.29e-05	0.00021474	4.29e-05	0.000257688	4.29e-05	0	2.15e-05	2.15e-05	2.15e-05	0	0	0.02229	0.000128844	0.000128844	6.44e-05	4.29e-05	8.59e-05	0.000193266	4.29e-05	0	8.59e-05	0	4.29e-05	0.000128844	2.15e-05	0.000193266	0
	d__Eukaryota; k__Fungi; p__Basidiomycota; c__Agaricomycetes; o__Polyporales; f__unclassified_o__Polyporales; g__unclassified_o__Polyporales; s__unclassified_o__Polyporales	0	0	0	0	0	0	0	0	0	0	0	2.15e-05	0	0	0	0	0	4.29e-05	0	0	0	0	0	0	0	0	0	0	0	0	0.018124	0	0	0	0	0	0	0	0	0	0	0	0	0	0	0	0	0
	d__Eukaryota; k__Fungi; p__Kickxellomycota; c__Harpellomycetes; o__Harpellales; f__Legeriomycetaceae; g__unclassified_f__Legeriomycetaceae; s__unclassified_f__Legeriomycetaceae	0	0	0	0	0	0	0	0	0	0	0	0	0	0	0	0	0	0	0	4.29e-05	0	0	0	0	0	0	0	0	0	0	0	0	0	0	0	0	0	0	0	0	0	0.000279162	2.15e-05	0	0	0	0.0158907	0.000150318
	d__Eukaryota; k__Fungi; p__Ascomycota; c__Sordariomycetes; o__Microascales; f__Microascaceae; g__Kernia; s__Kernia_geniculotricha	0	6.44e-05	0	8.59e-05	4.29e-05	2.15e-05	0	4.29e-05	0	0	0	0	0	0	0	2.15e-05	0	0	0	2.15e-05	0.011961	4.29e-05	0	2.15e-05	4.29e-05	0	0	0	0	6.44e-05	4.29e-05	0	2.15e-05	4.29e-05	4.29e-05	4.29e-05	0	4.29e-05	2.15e-05	0	0	0	0	2.15e-05	0	2.15e-05	0	0.000236214
	others	0.00414448	0.0515161	0.0785947	0.0757387	0.048295	0.0859174	0.0417669	0.0981146	0.0567557	0.0660754	0.041681	0.0470495	0.00779505	0.007838	0.00380089	0.0654312	0.049927	0.0338215	0.0588387	0.047887	0.0770916	0.0537494	0.0615874	0.0477581	0.0662043	0.0380089	0.0595259	0.010737	0.00167497	0.00906202	0.0543292	0.045761	0.0644863	0.0732263	0.0681799	0.0802053	0.0420246	0.0946573	0.0608787	0.0365058	0.0253178	0.018983	0.0385458	0.0638421	0.03715	0.0186394	0.0405429	0.0319103
See treatment details in Supplementary Figure 2.
[truncated: 33 more columns]
